# Supplementary material for: catena-Poly[[(5-bromopyridine-3-carbox­yl­ato)dimetyltin(IV)]-μ-5-bromopyridine-3-carboxyl­ato]
Source: Acta Crystallogr Sect E Struct Rep Online. 2007 Dec 21;64(Pt 1):m249. doi: 10.1107/S1600536807067165 (PMC2915165; doi:10.1107/S1600536807067165)
Supplement: Supplementary file 1 [file e-64-0m249-sup1.cif]

##############################################################################
###                                                                        ###
###        Electronic paper (Acta Crystallographica Section E)             ###
###                                                                        ###
##############################################################################
#                                                                            #
# This CIF contains the data in a paper accepted for publication in Acta     #
# Crystallographica Section E. It conforms to the requirements of Notes      #
# for Authors for Section E, and has been peer reviewed under the auspices   #
# of the IUCr Commission on Journals.                                        #
#                                                                            #
# Full details of the Crystallographic Information File format               #
# are given in the paper "The Crystallographic Information File (CIF):       #
# a New Standard Archive File for Crystallography" by S. R. Hall, F. H.      #
# Allen and I. D. Brown [Acta Cryst. (1991), A47, 655-685].                  #
#                                                                            #
# The current version of the core CIF dictionary is obtainable from          #
# ftp://ftp.iucr.org/pub/cif_core.dic. The current version number is 2.1.    #
#                                                                            #
# Software is freely available for graphical display of the structure(s) in  #
# this CIF.  For information consult the CIF home page http://www.iucr.org/  #
# cif/home.html                                                              #
#                                                                            #
##############################################################################
                                             
data_I
_audit_creation_method     SHELXL-97
_chemical_name_systematic
;
catena-Poly[[(5-bromopyridine-3-carboxylato)dimetyltin(IV)]-\m-5-
bromopyridine-3-carboxylato]
;
_chemical_name_common     ?
_chemical_formula_moiety     'C14 H12 Br2 N2 O4 Sn'
_chemical_formula_sum     'C14 H12 Br2 N2 O4 Sn'
_chemical_formula_iupac     '[Sn (C H3)2 (C6 H3 Br N O2)2]'
_chemical_formula_weight     550.77
_chemical_melting_point     ?
_symmetry_cell_setting     Triclinic
_symmetry_space_group_name_H-M     'P -1'
_symmetry_space_group_name_Hall     '-P 1'
loop_
    _symmetry_equiv_pos_as_xyz
    'x, y, z'
    '-x, -y, -z'
_cell_length_a     7.579(4)
_cell_length_b     8.212(5)
_cell_length_c     14.894(8)
_cell_angle_alpha     74.962(7)
_cell_angle_beta     77.733(8)
_cell_angle_gamma     88.642(8)
_cell_volume     874.4(8)
_cell_formula_units_Z     2
_cell_measurement_reflns_used     1572
_cell_measurement_theta_min     2.569
_cell_measurement_theta_max     25.202
_cell_measurement_temperature     298(2)
_exptl_crystal_description     plate
_exptl_crystal_colour     colourless
_exptl_crystal_size_max     0.27
_exptl_crystal_size_mid     0.12
_exptl_crystal_size_min     0.02
_exptl_crystal_density_diffrn     2.092
_exptl_crystal_density_meas     ?
_exptl_crystal_density_method     'not measured'
_exptl_crystal_F_000     524
_exptl_absorpt_coefficient_mu     6.050
_exptl_absorpt_correction_type     multi-scan
_exptl_absorpt_process_details     '(SADABS; Sheldrick, 1996)'
_exptl_absorpt_correction_T_min     0.292
_exptl_absorpt_correction_T_max     0.889
_exptl_special_details
;
;
_diffrn_ambient_temperature     298(2)
_diffrn_radiation_type     MoK\a
_diffrn_radiation_wavelength     0.71073
_diffrn_radiation_source     'fine-focus sealed tube'
_diffrn_radiation_monochromator     graphite
_diffrn_measurement_device_type     'Siemens SMART CCD'
_diffrn_measurement_method     \w
_diffrn_detector_area_resol_mean     ?
_diffrn_reflns_number     4540
_diffrn_reflns_av_R_equivalents     0.0294
_diffrn_reflns_av_sigmaI/netI     0.0688
_diffrn_reflns_theta_min     2.57
_diffrn_reflns_theta_max     25.50
_diffrn_reflns_theta_full     25.50
_diffrn_measured_fraction_theta_max     0.973
_diffrn_measured_fraction_theta_full     0.973
_diffrn_reflns_limit_h_min     -8
_diffrn_reflns_limit_h_max     9
_diffrn_reflns_limit_k_min     -9
_diffrn_reflns_limit_k_max     9
_diffrn_reflns_limit_l_min     -15
_diffrn_reflns_limit_l_max     18
_diffrn_standards_number     0
_diffrn_standards_interval_count     0
_diffrn_standards_interval_time     ?
_diffrn_standards_decay_%     '< 1'
_refine_special_details
;
 Refinement of F^2^ against ALL reflections.  The weighted R-factor wR and
 goodness of fit S are based on F^2^, conventional R-factors R are based
 on F, with F set to zero for negative F^2^. The threshold expression of
 F^2^ > 2sigma(F^2^) is used only for calculating R-factors(gt) etc. and is
 not relevant to the choice of reflections for refinement.  R-factors based
 on F^2^ are statistically about twice as large as those based on F, and R-
 factors based on ALL data will be even larger.
;
_reflns_number_total     3165
_reflns_number_gt     2652
_reflns_threshold_expression     I>2\s(I)
_refine_ls_structure_factor_coef     Fsqd
_refine_ls_matrix_type     full
_refine_ls_R_factor_all     0.0717
_refine_ls_R_factor_gt     0.0596
_refine_ls_wR_factor_gt     0.1517
_refine_ls_wR_factor_ref     0.1619
_refine_ls_goodness_of_fit_ref     1.038
_refine_ls_restrained_S_all     1.038
_refine_ls_number_reflns     3165
_refine_ls_number_parameters     210
_refine_ls_number_restraints     0
_refine_ls_hydrogen_treatment     constr
_refine_ls_weighting_scheme     calc
_refine_ls_weighting_details
                 'calc w=1/[\s^2^(Fo^2^)+(0.1072P)^2^] where P=(Fo^2^+2Fc^2^)/3'
_atom_sites_solution_hydrogens     geom
_atom_sites_solution_primary     direct
_atom_sites_solution_secondary     difmap
_refine_ls_shift/su_max     0.000
_refine_ls_shift/su_mean     0.000
_refine_diff_density_max     3.014
_refine_diff_density_min     -1.023
_refine_ls_extinction_method     none
_refine_ls_extinction_coef     ?
loop_
    _atom_type_symbol
    _atom_type_description
    _atom_type_scat_dispersion_real
    _atom_type_scat_dispersion_imag
    _atom_type_scat_source
    'C' 'C' 0.0033 0.0016
                         'International Tables Vol C Tables 4.2.6.8 and 6.1.1.4'
    'H' 'H' 0.0000 0.0000
                         'International Tables Vol C Tables 4.2.6.8 and 6.1.1.4'
    'N' 'N' 0.0061 0.0033
                         'International Tables Vol C Tables 4.2.6.8 and 6.1.1.4'
    'O' 'O' 0.0106 0.0060
                         'International Tables Vol C Tables 4.2.6.8 and 6.1.1.4'
    'Br' 'Br' -0.2901 2.4595
                         'International Tables Vol C Tables 4.2.6.8 and 6.1.1.4'
    'Sn' 'Sn' -0.6537 1.4246
                         'International Tables Vol C Tables 4.2.6.8 and 6.1.1.4'
_computing_data_collection     'SMART (Siemens, 1996)'
_computing_cell_refinement     'SAINT (Siemens, 1996)'
_computing_data_reduction     'SAINT (Siemens, 1996)'
_computing_structure_solution     'SHELXS97 (Sheldrick, 1997a)'
_computing_structure_refinement     'SHELXL97 (Sheldrick, 1997a)'
_computing_molecular_graphics     'SHELXTL (Sheldrick, 1997b)'
_computing_publication_material     'SHELXTL (Sheldrick, 1997b)'
loop_
    _atom_site_type_symbol
    _atom_site_label
    _atom_site_fract_x
    _atom_site_fract_y
    _atom_site_fract_z
    _atom_site_U_iso_or_equiv
    _atom_site_adp_type
    _atom_site_calc_flag
    _atom_site_refinement_flags
    _atom_site_occupancy
    _atom_site_disorder_assembly
    _atom_site_disorder_group
    Sn Sn1 0.27918(6) 0.22587(5) 0.41226(3) 0.0314(2) Uani d . 1 . .
    N N1 0.3215(9) -0.4573(7) 0.2957(5) 0.0385(14) Uani d . 1 . .
    N N2 0.1125(16) 0.0212(13) 0.8575(6) 0.085(3) Uani d . 1 . .
    O O1 0.2868(8) -0.0342(6) 0.4001(4) 0.0437(13) Uani d . 1 . .
    O O2 0.3393(9) 0.1381(6) 0.2569(4) 0.0515(15) Uani d . 1 . .
    O O3 0.2327(8) 0.3727(6) 0.5412(4) 0.0471(14) Uani d . 1 . .
    O O4 0.2194(7) 0.0988(6) 0.5634(4) 0.0414(12) Uani d . 1 . .
    C C1 0.3192(11) -0.0074(9) 0.3115(6) 0.0389(17) Uani d . 1 . .
    C C2 0.3315(10) -0.1571(9) 0.2713(5) 0.0358(16) Uani d . 1 . .
    C C3 0.3136(10) -0.3225(9) 0.3298(6) 0.0371(16) Uani d . 1 . .
    H H3 0.2955 -0.3384 0.3953 0.045 Uiso calc R 1 . .
    C C4 0.3463(12) -0.4365(10) 0.2031(6) 0.048(2) Uani d . 1 . .
    H H4 0.3519 -0.5314 0.1795 0.057 Uiso calc R 1 . .
    C C5 0.3641(12) -0.2788(10) 0.1398(6) 0.047(2) Uani d . 1 . .
    C C6 0.3554(13) -0.1378(10) 0.1752(6) 0.048(2) Uani d . 1 . .
    H H6 0.3657 -0.0303 0.1339 0.058 Uiso calc R 1 . .
    C C7 0.2118(11) 0.2291(10) 0.5950(6) 0.0393(17) Uani d . 1 . .
    C C8 0.1759(11) 0.2050(10) 0.7006(5) 0.0388(17) Uani d . 1 . .
    C C9 0.1421(14) 0.0468(12) 0.7643(7) 0.060(2) Uani d . 1 . .
    H H9 0.1402 -0.0464 0.7399 0.072 Uiso calc R 1 . .
    C C10 0.1141(17) 0.1545(19) 0.8910(7) 0.085(4) Uani d . 1 . .
    H H10 0.0920 0.1389 0.9566 0.102 Uiso calc R 1 . .
    C C11 0.1475(13) 0.3180(14) 0.8323(7) 0.061(3) Uani d . 1 . .
    C C12 0.1766(12) 0.3431(11) 0.7366(6) 0.047(2) Uani d . 1 . .
    H H12 0.1966 0.4514 0.6963 0.056 Uiso calc R 1 . .
    C C13 0.0130(11) 0.2696(11) 0.3972(6) 0.0472(19) Uani d . 1 . .
    H H13A -0.0314 0.3620 0.4230 0.071 Uiso calc R 1 . .
    H H13B -0.0611 0.1702 0.4307 0.071 Uiso calc R 1 . .
    H H13C 0.0091 0.2966 0.3310 0.071 Uiso calc R 1 . .
    C C14 0.5570(10) 0.2598(11) 0.3969(7) 0.051(2) Uani d . 1 . .
    H H14A 0.6137 0.2901 0.3305 0.076 Uiso calc R 1 . .
    H H14B 0.6055 0.1568 0.4282 0.076 Uiso calc R 1 . .
    H H14C 0.5794 0.3480 0.4249 0.076 Uiso calc R 1 . .
    Br Br1 0.3949(2) -0.25908(15) 0.00921(7) 0.0939(5) Uani d . 1 . .
    Br Br2 0.1448(2) 0.5021(2) 0.88551(10) 0.1127(6) Uani d . 1 . .
loop_
    _atom_site_aniso_label
    _atom_site_aniso_U_11
    _atom_site_aniso_U_22
    _atom_site_aniso_U_33
    _atom_site_aniso_U_12
    _atom_site_aniso_U_13
    _atom_site_aniso_U_23
    Sn1 0.0359(3) 0.0229(3) 0.0347(3) 0.00097(18) -0.0081(2) -0.0057(2)
    N1 0.051(4) 0.022(3) 0.042(4) -0.001(3) -0.013(3) -0.005(3)
    N2 0.132(9) 0.071(6) 0.042(5) -0.018(6) -0.022(5) 0.008(5)
    O1 0.065(4) 0.026(3) 0.038(3) 0.000(2) -0.008(3) -0.008(2)
    O2 0.083(5) 0.021(3) 0.047(3) 0.000(3) -0.011(3) -0.004(2)
    O3 0.069(4) 0.026(3) 0.045(3) 0.000(2) -0.013(3) -0.006(2)
    O4 0.053(3) 0.030(3) 0.041(3) 0.003(2) -0.012(2) -0.008(2)
    C1 0.049(5) 0.025(4) 0.042(5) 0.001(3) -0.006(3) -0.009(3)
    C2 0.047(4) 0.027(4) 0.036(4) -0.004(3) -0.013(3) -0.009(3)
    C3 0.047(4) 0.028(4) 0.037(4) 0.005(3) -0.011(3) -0.009(3)
    C4 0.065(6) 0.031(4) 0.050(5) -0.003(4) -0.016(4) -0.013(4)
    C5 0.068(6) 0.038(4) 0.036(4) -0.008(4) -0.011(4) -0.011(4)
    C6 0.074(6) 0.028(4) 0.043(5) -0.001(4) -0.016(4) -0.006(3)
    C7 0.048(5) 0.029(4) 0.042(4) 0.000(3) -0.008(3) -0.012(3)
    C8 0.041(4) 0.043(4) 0.031(4) 0.002(3) -0.006(3) -0.009(3)
    C9 0.080(7) 0.052(5) 0.044(5) -0.003(5) -0.015(5) -0.003(4)
    C10 0.091(9) 0.129(12) 0.025(5) -0.014(7) -0.015(5) 0.000(6)
    C11 0.058(6) 0.075(7) 0.049(6) -0.018(5) -0.003(4) -0.022(5)
    C12 0.058(5) 0.048(5) 0.034(4) 0.003(4) -0.004(4) -0.013(4)
    C13 0.042(5) 0.046(5) 0.054(5) -0.001(3) -0.010(4) -0.013(4)
    C14 0.029(4) 0.049(5) 0.076(6) 0.005(3) -0.010(4) -0.019(4)
    Br1 0.1824(15) 0.0638(7) 0.0358(6) -0.0216(8) -0.0196(7) -0.0141(5)
    Br2 0.1363(13) 0.1431(14) 0.0718(9) -0.0287(10) 0.0096(8) -0.0741(10)
_geom_special_details
;
 All esds (except the esd in the dihedral angle between two l.s. planes)
 are estimated using the full covariance matrix.  The cell esds are taken
 into account individually in the estimation of esds in distances, angles
 and torsion angles; correlations between esds in cell parameters are only
 used when they are defined by crystal symmetry.  An approximate (isotropic)
 treatment of cell esds is used for estimating esds involving l.s. planes.
;
loop_
    _geom_bond_atom_site_label_1
    _geom_bond_atom_site_label_2
    _geom_bond_site_symmetry_2
    _geom_bond_distance
    _geom_bond_publ_flag
    Sn1 C13 . 2.089(8) y
    Sn1 C14 . 2.086(8) y
    Sn1 O1 . 2.189(5) y
    Sn1 O2 . 2.546(6) y
    Sn1 O3 . 2.482(6) y
    Sn1 O4 . 2.175(5) y
    Sn1 N1 1_565 2.710(6) y
    N1 C4 . 1.319(11) ?
    N1 C3 . 1.327(9) ?
    N1 Sn1 1_545 2.710(6) n
    N2 C10 . 1.317(16) ?
    N2 C9 . 1.319(13) ?
    O1 C1 . 1.251(9) ?
    O2 C1 . 1.250(9) ?
    O3 C7 . 1.233(9) ?
    O4 C7 . 1.272(9) ?
    C1 C2 . 1.493(10) ?
    C2 C6 . 1.370(11) ?
    C2 C3 . 1.403(10) ?
    C3 H3 . 0.9300 ?
    C4 C5 . 1.380(11) ?
    C4 H4 . 0.9300 ?
    C5 C6 . 1.387(11) ?
    C5 Br1 . 1.873(8) ?
    C6 H6 . 0.9300 ?
    C7 C8 . 1.499(11) ?
    C8 C12 . 1.376(11) ?
    C8 C9 . 1.388(12) ?
    C9 H9 . 0.9300 ?
    C10 C11 . 1.394(16) ?
    C10 H10 . 0.9300 ?
    C11 C12 . 1.356(12) ?
    C11 Br2 . 1.878(10) ?
    C12 H12 . 0.9300 ?
    C13 H13A . 0.9600 ?
    C13 H13B . 0.9600 ?
    C13 H13C . 0.9600 ?
    C14 H14A . 0.9600 ?
    C14 H14B . 0.9600 ?
    C14 H14C . 0.9600 ?
loop_
    _geom_angle_atom_site_label_1
    _geom_angle_atom_site_label_2
    _geom_angle_atom_site_label_3
    _geom_angle_site_symmetry_1
    _geom_angle_site_symmetry_3
    _geom_angle
    _geom_angle_publ_flag
    C13 Sn1 O1 . . 97.0(3) n
    C13 Sn1 O2 . . 88.1(3) n
    C13 Sn1 O3 . . 90.5(3) n
    C13 Sn1 O4 . . 97.5(3) n
    C14 Sn1 O1 . . 96.4(3) n
    C14 Sn1 O2 . . 89.2(3) n
    C14 Sn1 O3 . . 88.3(3) n
    C13 Sn1 C14 . . 161.4(4) n
    C14 Sn1 O4 . . 97.1(3) n
    O1 Sn1 O2 . . 54.55(18) ?
    O1 Sn1 O4 . . 81.98(19) n
    O4 Sn1 O3 . . 55.59(18) n
    O1 Sn1 O3 . . 137.54(19) n
    O4 Sn1 O2 . . 136.52(18) ?
    O3 Sn1 O2 . . 167.88(17) ?
    C13 Sn1 N1 . 1_565 80.1(3) n
    C14 Sn1 N1 . 1_565 81.3(3) n
    O1 Sn1 N1 . 1_565 138.4(2) n
    O2 Sn1 N1 . 1_565 83.81(18) n
    O3 Sn1 N1 . 1_565 84.09(19) n
    O4 Sn1 N1 . 1_565 139.66(19) n
    C4 N1 C3 . . 119.2(6) ?
    C4 N1 Sn1 . 1_545 119.2(5) n
    C3 N1 Sn1 . 1_545 121.6(5) n
    C10 N2 C9 . . 117.5(9) ?
    C1 O1 Sn1 . . 99.8(4) ?
    C1 O2 Sn1 . . 83.2(5) ?
    C7 O3 Sn1 . . 84.7(5) ?
    C7 O4 Sn1 . . 97.9(5) ?
    O2 C1 O1 . . 122.5(7) ?
    O2 C1 C2 . . 119.9(7) ?
    O1 C1 C2 . . 117.6(7) ?
    C6 C2 C3 . . 117.2(7) ?
    C6 C2 C1 . . 121.0(7) ?
    C3 C2 C1 . . 121.8(7) ?
    N1 C3 C2 . . 122.8(7) ?
    N1 C3 H3 . . 118.6 ?
    C2 C3 H3 . . 118.6 ?
    N1 C4 C5 . . 122.2(7) ?
    N1 C4 H4 . . 118.9 ?
    C5 C4 H4 . . 118.9 ?
    C4 C5 C6 . . 118.7(8) ?
    C4 C5 Br1 . . 119.8(6) ?
    C6 C5 Br1 . . 121.5(6) ?
    C2 C6 C5 . . 119.9(8) ?
    C2 C6 H6 . . 120.1 ?
    C5 C6 H6 . . 120.1 ?
    O3 C7 O4 . . 121.8(7) ?
    O3 C7 C8 . . 119.9(7) ?
    O4 C7 C8 . . 118.3(7) ?
    O3 C7 Sn1 . . 67.9(4) ?
    O4 C7 Sn1 . . 53.9(4) ?
    C8 C7 Sn1 . . 172.1(5) ?
    C12 C8 C9 . . 118.2(8) ?
    C12 C8 C7 . . 119.6(7) ?
    C9 C8 C7 . . 122.2(8) ?
    N2 C9 C8 . . 123.7(9) ?
    N2 C9 H9 . . 118.2 ?
    C8 C9 H9 . . 118.2 ?
    N2 C10 C11 . . 122.7(9) ?
    N2 C10 H10 . . 118.6 ?
    C11 C10 H10 . . 118.6 ?
    C12 C11 C10 . . 119.4(10) ?
    C12 C11 Br2 . . 120.3(8) ?
    C10 C11 Br2 . . 120.3(8) ?
    C11 C12 C8 . . 118.5(8) ?
    C11 C12 H12 . . 120.7 ?
    C8 C12 H12 . . 120.7 ?
    Sn1 C13 H13A . . 109.5 ?
    Sn1 C13 H13B . . 109.5 ?
    H13A C13 H13B . . 109.5 ?
    Sn1 C13 H13C . . 109.5 ?
    H13A C13 H13C . . 109.5 ?
    H13B C13 H13C . . 109.5 ?
    Sn1 C14 H14A . . 109.5 ?
    Sn1 C14 H14B . . 109.5 ?
    H14A C14 H14B . . 109.5 ?
    Sn1 C14 H14C . . 109.5 ?
    H14A C14 H14C . . 109.5 ?
    H14B C14 H14C . . 109.5 ?
loop_
    _geom_torsion_atom_site_label_1
    _geom_torsion_atom_site_label_2
    _geom_torsion_atom_site_label_3
    _geom_torsion_atom_site_label_4
    _geom_torsion_site_symmetry_1
    _geom_torsion_site_symmetry_2
    _geom_torsion_site_symmetry_3
    _geom_torsion_site_symmetry_4
    _geom_torsion
    _geom_torsion_publ_flag
    C14 Sn1 O1 C1 . . . . -84.8(5) ?
    C13 Sn1 O1 C1 . . . . 82.3(5) ?
    O4 Sn1 O1 C1 . . . . 178.9(5) ?
    O3 Sn1 O1 C1 . . . . -179.2(4) ?
    O2 Sn1 O1 C1 . . . . -0.4(5) ?
    C7 Sn1 O1 C1 . . . . -180.0(5) ?
    C14 Sn1 O2 C1 . . . . 98.8(5) ?
    C13 Sn1 O2 C1 . . . . -99.6(5) ?
    O4 Sn1 O2 C1 . . . . -0.7(6) ?
    O1 Sn1 O2 C1 . . . . 0.4(5) ?
    O3 Sn1 O2 C1 . . . . 176.7(8) ?
    C7 Sn1 O2 C1 . . . . 1.7(11) ?
    C14 Sn1 O3 C7 . . . . -99.1(5) ?
    C13 Sn1 O3 C7 . . . . 99.5(5) ?
    O4 Sn1 O3 C7 . . . . 0.7(5) ?
    O1 Sn1 O3 C7 . . . . -1.5(6) ?
    O2 Sn1 O3 C7 . . . . -177.1(8) ?
    C14 Sn1 O4 C7 . . . . 82.3(5) ?
    C13 Sn1 O4 C7 . . . . -86.2(5) ?
    O1 Sn1 O4 C7 . . . . 177.8(5) ?
    O3 Sn1 O4 C7 . . . . -0.7(4) ?
    O2 Sn1 O4 C7 . . . . 178.6(4) ?
    Sn1 O2 C1 O1 . . . . -0.6(8) ?
    Sn1 O2 C1 C2 . . . . 178.6(7) ?
    Sn1 O1 C1 O2 . . . . 0.7(9) ?
    Sn1 O1 C1 C2 . . . . -178.6(6) ?
    O2 C1 C2 C6 . . . . -3.4(12) ?
    O1 C1 C2 C6 . . . . 175.9(8) ?
    O2 C1 C2 C3 . . . . 178.6(7) ?
    O1 C1 C2 C3 . . . . -2.1(12) ?
    C4 N1 C3 C2 . . . . -0.3(12) ?
    C6 C2 C3 N1 . . . . 0.9(12) ?
    C1 C2 C3 N1 . . . . 179.0(7) ?
    C3 N1 C4 C5 . . . . -0.1(13) ?
    N1 C4 C5 C6 . . . . -0.1(14) ?
    N1 C4 C5 Br1 . . . . -178.9(6) ?
    C3 C2 C6 C5 . . . . -1.1(13) ?
    C1 C2 C6 C5 . . . . -179.2(8) ?
    C4 C5 C6 C2 . . . . 0.7(14) ?
    Br1 C5 C6 C2 . . . . 179.5(6) ?
    Sn1 O3 C7 O4 . . . . -1.2(8) ?
    Sn1 O3 C7 C8 . . . . 178.9(7) ?
    Sn1 O4 C7 O3 . . . . 1.4(9) ?
    Sn1 O4 C7 C8 . . . . -178.7(6) ?
    C14 Sn1 C7 O3 . . . . 81.1(5) ?
    C13 Sn1 C7 O3 . . . . -81.8(5) ?
    O4 Sn1 C7 O3 . . . . -178.7(8) ?
    O1 Sn1 C7 O3 . . . . 178.9(5) ?
    O2 Sn1 C7 O3 . . . . 177.7(7) ?
    C14 Sn1 C7 O4 . . . . -100.1(5) ?
    C13 Sn1 C7 O4 . . . . 96.9(5) ?
    O1 Sn1 C7 O4 . . . . -2.4(5) ?
    O3 Sn1 C7 O4 . . . . 178.7(8) ?
    O2 Sn1 C7 O4 . . . . -3.6(11) ?
    C14 Sn1 C7 C8 . . . . -92(4) ?
    C13 Sn1 C7 C8 . . . . 105(4) ?
    O4 Sn1 C7 C8 . . . . 8(4) ?
    O1 Sn1 C7 C8 . . . . 6(4) ?
    O3 Sn1 C7 C8 . . . . -173(4) ?
    O2 Sn1 C7 C8 . . . . 5(4) ?
    O3 C7 C8 C12 . . . . -3.6(12) ?
    O4 C7 C8 C12 . . . . 176.5(7) ?
    Sn1 C7 C8 C12 . . . . 169(4) ?
    O3 C7 C8 C9 . . . . 176.6(8) ?
    O4 C7 C8 C9 . . . . -3.3(12) ?
    Sn1 C7 C8 C9 . . . . -11(4) ?
    C10 N2 C9 C8 . . . . 0.6(18) ?
    C12 C8 C9 N2 . . . . -0.8(15) ?
    C7 C8 C9 N2 . . . . 179.1(10) ?
    C9 N2 C10 C11 . . . . -0.8(19) ?
    N2 C10 C11 C12 . . . . 1.2(18) ?
    N2 C10 C11 Br2 . . . . 179.3(10) ?
    C10 C11 C12 C8 . . . . -1.4(15) ?
    Br2 C11 C12 C8 . . . . -179.4(7) ?
    C9 C8 C12 C11 . . . . 1.2(13) ?
    C7 C8 C12 C11 . . . . -178.7(8) ?
data_global
_journal_date_recd_electronic     2007-12-11
_journal_date_accepted     2007-12-16
_journal_name_full     'Acta Crystallographica, Section E'
_journal_year     2008
_journal_volume     64
_journal_issue      1
_journal_page_first     m249
_journal_page_last     m249
_journal_paper_category     QM
_journal_coeditor_code     HB2677
_publ_contact_author_name     'Zhongjun Gao'
_publ_contact_author_address
;
  Department of Chemistry
  Jining University
  Shandong 273155
  P.R.China
;
_publ_contact_author_email     gaozhongjun72@163.com
_publ_contact_author_fax     '86 537 3196089'
_publ_contact_author_phone     '86 537 3196089'
_publ_section_title
;\
<i>catena</i>-Poly[[(5-bromopyridine-3-carboxylato)dimetyltin(IV)]-\m-5-\
bromopyridine-3-carboxylato]
;
loop_
    _publ_author_name
    _publ_author_address
    'Zhongjun Gao'
;
  Department of Chemistry
  Jining University
  Shandong 273155
  People's Republic of China
;
