# Supplementary material for: catena-Poly[[(5-bromopyridine-3-carbox­yl­ato)dimetyltin(IV)]-μ-5-bromopyridine-3-carboxyl­ato]
Source: Acta Crystallogr Sect E Struct Rep Online. 2007 Dec 21;64(Pt 1):m249. doi: 10.1107/S1600536807067165 (PMC2915165; doi:10.1107/S1600536807067165)
Supplement: Supplementary file 2 [file e-64-0m249-Isup2.hkl]

# 
# h,k,l, Fc-squared, Fo-squared, sigma(Fo-squared) and status flag 
# 
data_I
_shelx_title ' 70818cm in P-1' 
_shelx_refln_list_code          4 
_shelx_F_calc_maximum      256.81 
_exptl_crystal_F_000       524.00 
_reflns_d_resolution_high  0.8255 
 
loop_ 
 _symmetry_equiv_pos_as_xyz 
 'x, y, z' 
 '-x, -y, -z' 
 
_cell_length_a     7.5793 
_cell_length_b     8.2123 
_cell_length_c    14.8936 
_cell_angle_alpha  74.962 
_cell_angle_beta   77.733 
_cell_angle_gamma  88.642 
 
_shelx_F_squared_multiplier     1.000 
 
loop_ 
 _refln_index_h 
 _refln_index_k 
 _refln_index_l 
 _refln_F_squared_calc 
 _refln_F_squared_meas 
 _refln_F_squared_sigma 
 _refln_observed_status 
   1   0   0      832.30      839.85     56.28 o 
   2   0   0    21874.98    22027.78   1357.23 o 
   3   0   0     1407.69     1514.52    101.68 o 
   4   0   0       21.19        6.40     14.84 o 
   5   0   0      951.42      807.93     64.38 o 
   6   0   0        0.32       14.50     19.94 o 
   8   0   0        0.87      -38.86     30.83 o 
  -8   1   0      469.51      476.28     63.77 o 
  -7   1   0       39.29       39.20     33.96 o 
  -6   1   0     1190.86     1420.32    112.30 o 
  -5   1   0      433.06      488.87     52.34 o 
  -4   1   0     2067.02     2209.06    148.57 o 
  -3   1   0     4756.55     5507.54    346.56 o 
  -2   1   0     4853.28     5403.68    336.76 o 
  -1   1   0     2627.79     2980.65    185.26 o 
   0   1   0      171.01      201.51     10.78 o 
   1   1   0     9833.94    10682.65    377.48 o 
   2   1   0     8903.67     9703.68    343.92 o 
   3   1   0    18736.33    17866.65   1104.12 o 
   4   1   0       24.15       14.97     14.63 o 
   5   1   0     1564.44     1472.87    105.63 o 
   6   1   0      400.36      410.26     47.23 o 
   7   1   0       61.28       40.15     26.07 o 
   8   1   0      494.19      593.27     65.61 o 
  -8   2   0        9.81       -9.26     34.37 o 
  -7   2   0      602.30      665.96     68.06 o 
  -6   2   0       91.67       80.92     30.35 o 
  -5   2   0      249.48      345.94     39.88 o 
  -4   2   0      821.77      752.12     58.73 o 
  -3   2   0     3980.05     4326.17    272.44 o 
  -2   2   0      218.09      186.21     17.36 o 
  -1   2   0    14676.72    15030.57    925.60 o 
   0   2   0     9096.28    12879.43    572.41 o 
   1   2   0     1767.34     1719.79     62.46 o 
   2   2   0     1845.51     1756.91     64.00 o 
   3   2   0     3034.92     2803.20    101.45 o 
   4   2   0     3305.06     2927.69    128.96 o 
   5   2   0       11.32        9.53     18.58 o 
   6   2   0      890.51      831.68     70.17 o 
   7   2   0      381.04      318.11     46.08 o 
   8   2   0       24.77       -1.91     30.90 o 
  -8   3   0      405.47      528.89     60.71 o 
  -7   3   0       15.68        6.13     25.79 o 
  -6   3   0      910.98      965.21     77.04 o 
  -5   3   0       13.74       44.85     18.72 o 
  -4   3   0     2300.53     2261.26    147.96 o 
  -3   3   0     3885.18     3915.57    246.92 o 
  -2   3   0      855.90      829.91     56.83 o 
  -1   3   0     1918.17     1914.20     87.74 o 
   0   3   0     2198.72     3126.28    140.91 o 
   1   3   0      678.15      668.95     47.30 o 
   2   3   0     1617.03     1586.37     60.02 o 
   3   3   0     4691.71     4456.36    159.83 o 
   4   3   0     2484.71     2230.51    100.80 o 
   5   3   0     1073.52     1019.12     79.83 o 
   6   3   0      789.45      731.57     64.79 o 
   7   3   0       72.41      107.53     36.21 o 
   8   3   0      277.87      358.54     56.35 o 
  -8   4   0      134.00      160.21     37.36 o 
  -7   4   0      835.36      787.44     68.60 o 
  -6   4   0       47.23       75.89     24.57 o 
  -5   4   0     1598.56     1600.82    110.53 o 
  -4   4   0        6.44       37.43     15.59 o 
  -3   4   0     2136.03     2007.06    131.01 o 
  -2   4   0       44.27       43.05      8.78 o 
  -1   4   0     3033.57     3042.02    138.56 o 
   0   4   0    12891.16    17665.19    784.62 o 
   1   4   0      258.99      258.53     21.06 o 
   2   4   0     3412.09     2917.70    134.28 o 
   3   4   0       81.78       97.22     14.96 o 
   4   4   0      437.28      438.37     42.95 o 
   5   4   0        3.99      -29.30     19.53 o 
   6   4   0      557.72      529.70     57.10 o 
   7   4   0      406.17      507.92     61.66 o 
   8   4   0      129.50      190.09     47.64 o 
  -7   5   0       79.99       95.90     29.74 o 
  -6   5   0      615.21      719.86     61.19 o 
  -5   5   0       35.10       29.67     19.46 o 
  -4   5   0     2259.46     2103.96    100.79 o 
  -3   5   0      340.50      341.01     23.43 o 
  -2   5   0      570.54      633.38     55.74 o 
  -1   5   0       16.70       32.61      9.19 o 
   0   5   0      215.84      253.87     25.45 o 
   2   5   0     2787.26     2210.20    223.88 o 
   3   5   0     3831.93     3900.46    251.75 o 
   4   5   0       79.88       75.55     23.68 o 
   5   5   0     1311.76     1415.56    107.19 o 
   6   5   0       26.27       41.65     30.42 o 
   7   5   0      206.08      182.13     45.26 o 
  -7   6   0      160.24      145.71     30.35 o 
  -6   6   0        5.61       -1.03     18.58 o 
  -5   6   0      202.10      239.43     23.60 o 
  -4   6   0       34.79       33.31     13.35 o 
  -3   6   0     1234.03     1147.51     59.21 o 
  -2   6   0        2.06        7.41     10.43 o 
  -1   6   0     5039.98     5278.54    239.12 o 
   0   6   0     1035.14     1354.89     66.63 o 
   1   6   0      656.71      577.55     48.19 o 
   2   6   0      879.49      723.94     58.12 o 
   3   6   0        3.19       -3.33     18.99 o 
   4   6   0      995.70     1002.17     80.24 o 
   5   6   0       64.72       94.74     32.67 o 
   6   6   0      700.30      653.37     70.30 o 
  -6   7   0      412.27      412.78     49.21 o 
  -5   7   0       19.94       32.57     16.30 o 
  -4   7   0     1956.72     1887.03     93.49 o 
  -3   7   0     1057.21      964.19     53.66 o 
  -2   7   0     1636.60     1606.42     79.56 o 
  -1   7   0     1103.50     1240.48    187.33 o 
   0   7   0      538.50      613.89     54.04 o 
   2   7   0      984.48     1041.71     79.56 o 
   3   7   0      620.14      730.41     66.63 o 
   4   7   0       31.79       43.69     28.65 o 
   5   7   0      491.21      457.29     57.99 o 
  -5   8   0      234.49      285.10     42.60 o 
  -4   8   0       16.65       19.01     17.21 o 
  -3   8   0      960.96      936.73     53.46 o 
  -2   8   0       12.34       27.29     23.82 o 
  -1   8   0     2292.46     2406.36    162.25 o 
   0   8   0      724.46      970.79     77.38 o 
   1   8   0      899.12      953.92     76.57 o 
   2   8   0      573.48      587.62     58.26 o 
   3   8   0      234.80      236.23     41.31 o 
   4   8   0      186.75      222.48     43.29 o 
  -3   9   0       33.54       39.07     28.38 o 
  -2   9   0      602.17      611.99     59.35 o 
  -1   9   0        7.38       37.43     27.90 o 
   0   9   0      636.68      818.21     73.23 o 
   1   9   0        8.34       27.90     30.63 o 
   2   9   0     1066.90     1180.76     97.19 o 
  -2  -9   1       40.48       -3.81     31.44 o 
  -1  -9   1      685.25      741.98     70.03 o 
   0  -9   1      611.70      800.03     72.76 o 
   1  -9   1      191.55      172.33     37.77 o 
   2  -9   1      981.19     1075.95     86.57 o 
  -4  -8   1      625.24      596.54     67.17 o 
  -3  -8   1      112.63      147.42     37.98 o 
  -2  -8   1      453.08      577.34     58.33 o 
  -1  -8   1      432.47      535.28     54.58 o 
   0  -8   1      296.53      425.78     45.53 o 
   1  -8   1      472.04      450.35     47.30 o 
   2  -8   1      471.09      457.22     47.10 o 
   3  -8   1     1019.52      988.87     56.06 o 
   4  -8   1       76.58       85.62     29.40 o 
   5  -8   1      705.01      792.34     73.30 o 
  -5  -7   1      390.13      411.69     56.90 o 
  -4  -7   1        0.15       11.03     29.06 o 
  -3  -7   1      615.71      646.08     61.73 o 
  -2  -7   1        3.20       19.26     24.37 o 
  -1  -7   1     1691.26     1901.77    130.88 o 
   0  -7   1      224.85      323.48     37.16 o 
   1  -7   1      658.46      664.36     39.66 o 
   2  -7   1      827.72      772.36     44.42 o 
   3  -7   1      514.40      477.55     32.93 o 
   4  -7   1      726.10      701.62     43.06 o 
   5  -7   1      324.29      278.02     40.36 o 
   6  -7   1      710.87      667.25     64.32 o 
  -6  -6   1      200.00      225.48     45.94 o 
  -5  -6   1      161.17      155.72     38.25 o 
  -4  -6   1     1274.09     1219.48     95.35 o 
  -3  -6   1      166.94      190.70     32.19 o 
  -2  -6   1     2318.32     2392.62    160.48 o 
  -1  -6   1      429.21      456.45     30.02 o 
   0  -6   1      858.02     1010.13     52.36 o 
   1  -6   1       99.19       96.98     13.78 o 
   2  -6   1      808.22      799.56     43.54 o 
   3  -6   1     1248.91     1238.47     63.15 o 
   4  -6   1      251.59      260.71     22.82 o 
   5  -6   1      867.63      862.73     48.95 o 
   6  -6   1        2.45      -33.89     23.75 o 
   7  -6   1      208.81      183.21     36.68 o 
  -7  -5   1       89.52      127.47     40.36 o 
  -6  -5   1      389.72      411.08     51.72 o 
  -5  -5   1      358.22      313.75     44.44 o 
  -4  -5   1      493.95      457.29     47.03 o 
  -3  -5   1      546.36      491.45     46.01 o 
  -2  -5   1       38.36       38.24     13.55 o 
  -1  -5   1     5501.10     5217.86    236.90 o 
   0  -5   1     1517.20     1768.69     83.72 o 
   1  -5   1     2843.56     2738.18    155.28 o 
   2  -5   1     2130.73     2090.52     98.36 o 
   3  -5   1      267.44      232.41     18.84 o 
   4  -5   1      419.03      411.40     34.37 o 
   5  -5   1       71.82       87.20     16.09 o 
   6  -5   1      559.27      576.09     37.48 o 
   7  -5   1       15.11       24.43     23.48 o 
  -7  -4   1      666.69      734.02     73.30 o 
  -6  -4   1      345.21      355.95     47.71 o 
  -5  -4   1     1922.83     1977.11    139.52 o 
  -4  -4   1     2189.08     2050.29     98.42 o 
  -3  -4   1      835.54      850.51     94.33 o 
  -2  -4   1     1283.90     1120.95    130.23 o 
  -1  -4   1      564.25      483.68     27.59 o 
   0  -4   1      322.93      381.61     22.21 o 
   1  -4   1       87.62       87.43      9.67 o 
   2  -4   1     3983.89     3933.52    178.32 o 
   3  -4   1      676.75      654.04     35.43 o 
   4  -4   1     1779.65     1868.49     89.43 o 
   5  -4   1     1095.38     1106.84     79.15 o 
   6  -4   1       45.89       60.84     21.85 o 
   7  -4   1      689.69      736.19     62.82 o 
  -8  -3   1      323.49      288.16     52.95 o 
  -7  -3   1        0.59      -14.56     27.70 o 
  -6  -3   1      365.70      374.05     46.89 o 
  -5  -3   1       32.83       37.50     21.78 o 
  -4  -3   1     1605.47     1325.36     65.62 o 
  -3  -3   1      444.60      419.60     19.33 o 
  -2  -3   1     9052.00     8852.77    396.01 o 
  -1  -3   1    10993.11    10843.82    483.30 o 
   0  -3   1     3235.20     4437.06    199.48 o 
   1  -3   1     5605.68     5401.08    241.98 o 
   2  -3   1     2475.72     2564.54    116.92 o 
   3  -3   1      920.53      845.84     58.87 o 
   4  -3   1     1072.95     1014.96     70.85 o 
   5  -3   1      710.27      705.70     55.40 o 
   6  -3   1      677.12      693.52     58.33 o 
   7  -3   1      184.94      258.96     37.16 o 
  -8  -2   1       30.67       42.20     33.89 o 
  -7  -2   1     1161.87     1110.72     91.61 o 
  -6  -2   1       15.14      -27.77     19.53 o 
  -5  -2   1     1412.19     1299.45     95.49 o 
  -4  -2   1      987.04      913.70     36.60 o 
  -3  -2   1       45.90       63.80      5.98 o 
  -2  -2   1    10188.38     9861.85    349.50 o 
  -1  -2   1      165.43      176.20     16.33 o 
   0  -2   1     5739.43     7788.62    347.00 o 
   1  -2   1     5162.40     5297.56    236.40 o 
   2  -2   1     2699.76     2540.58    159.73 o 
   3  -2   1      222.31      237.19     22.32 o 
   4  -2   1     2607.26     2823.63    181.99 o 
   5  -2   1     1186.93     1199.40     87.18 o 
   6  -2   1      285.86      351.80     42.47 o 
   7  -2   1      398.34      594.50     60.71 o 
   8  -2   1       47.43       60.98     34.17 o 
  -8  -1   1      441.96      430.34     57.03 o 
  -7  -1   1        2.70       26.82     27.63 o 
  -6  -1   1     1268.46     1219.55     94.40 o 
  -5  -1   1       20.93       11.64     16.33 o 
  -4  -1   1     2860.87     2777.38    122.77 o 
  -3  -1   1       17.44       17.11      6.44 o 
  -2  -1   1      715.85      632.68     24.41 o 
  -1  -1   1    18110.18    17300.84    610.45 o 
   0  -1   1     6031.43     8001.78    356.20 o 
   1  -1   1    32430.68    32342.98   1431.87 o 
   2  -1   1     7785.72     9802.41    605.79 o 
   3  -1   1     7566.57     8857.20    550.67 o 
   4  -1   1      339.41      366.70     37.23 o 
   5  -1   1     1194.79     1304.69     97.46 o 
   6  -1   1        7.79       -6.87     23.34 o 
   7  -1   1      431.43      496.35     58.12 o 
   8  -1   1      284.56      293.27     50.02 o 
   9  -1   1       22.04        4.70     33.14 o 
  -8   0   1       78.76       88.27     39.61 o 
  -6   0   1        8.69      -10.96     19.12 o 
  -5   0   1     1863.15     1607.28    112.71 o 
  -4   0   1      438.34      369.97     37.09 o 
  -3   0   1     8477.54     8006.81    499.76 o 
  -2   0   1     2852.97     2809.27    178.38 o 
  -1   0   1     1219.77     1291.51     59.16 o 
   1   0   1     1135.29     1178.51     74.39 o 
   2   0   1    65949.65    68047.26   4182.16 o 
   4   0   1    29968.51    30077.33   1855.97 o 
   5   0   1      363.62      336.69     36.34 o 
   6   0   1      968.06     1097.93     85.14 o 
   8   0   1       23.66       -8.92     33.21 o 
   9   0   1      130.12      118.69     39.68 o 
  -8   1   1      255.47      182.53     46.96 o 
  -7   1   1      146.82       93.04     41.18 o 
  -6   1   1      474.59      459.47     58.87 o 
  -5   1   1       15.88      -21.17     22.39 o 
  -4   1   1     2264.05     2545.27    171.44 o 
  -3   1   1      560.70      560.87     47.44 o 
  -2   1   1     9827.50    10319.72    639.62 o 
  -1   1   1     7992.52     8497.24    524.87 o 
   0   1   1     2026.37     2488.44    106.62 o 
   1   1   1     8017.88     7787.19    330.51 o 
   2   1   1     2076.72     2032.85     88.81 o 
   3   1   1     2239.45     2207.77    143.06 o 
   4   1   1       86.88       65.54     17.90 o 
   5   1   1     2904.85     2603.46    173.89 o 
   6   1   1       32.41        9.12     19.40 o 
   7   1   1     1115.59     1211.04     96.24 o 
   8   1   1      112.51       58.73     32.80 o 
  -8   2   1      180.58      276.66     53.83 o 
  -7   2   1      696.02      914.17     86.23 o 
  -6   2   1      171.12      242.02     40.84 o 
  -5   2   1     1199.39     1307.96     98.69 o 
  -4   2   1      119.70      174.44     26.47 o 
  -3   2   1      124.61      101.07     17.42 o 
  -2   2   1     2351.48     2453.26    156.40 o 
   0   2   1     2004.23     2589.37    162.05 o 
   1   2   1    20327.19    18875.25    662.47 o 
   2   2   1      627.72      576.87     22.62 o 
   3   2   1     2952.05     2852.34    124.42 o 
   4   2   1     2754.91     2769.86    122.56 o 
   5   2   1      239.80      248.92     19.81 o 
   6   2   1      916.65      878.51     72.55 o 
   7   2   1      161.97      229.09     39.75 o 
   8   2   1      310.41      308.10     49.96 o 
  -8   3   1      233.28      311.44     53.83 o 
  -7   3   1      220.62      281.83     45.80 o 
  -6   3   1      895.85      941.05     78.47 o 
  -5   3   1      163.99      243.58     32.53 o 
  -4   3   1     2737.23     2754.28    179.81 o 
  -3   3   1      804.64      851.83     60.84 o 
  -2   3   1     4276.63     4299.49    269.72 o 
  -1   3   1     1237.88     1061.38     69.96 o 
   0   3   1     2460.71     3109.79    140.12 o 
   1   3   1     9657.42     9313.76    330.37 o 
   2   3   1      229.83      284.72     13.22 o 
   3   3   1     2000.19     1832.40     67.53 o 
   4   3   1      655.12      573.79     31.03 o 
   5   3   1     1166.70     1063.11     55.54 o 
   6   3   1        4.28       -4.90     21.78 o 
   7   3   1      562.61      667.25     67.99 o 
   8   3   1      191.66      302.32     52.00 o 
  -8   4   1      396.08      476.00     58.80 o 
  -7   4   1      217.71      313.68     45.06 o 
  -6   4   1      633.67      733.68     64.38 o 
  -5   4   1     1625.65     1828.61    125.98 o 
  -4   4   1       63.03       66.63     18.72 o 
  -3   4   1     6395.42     6343.03    397.33 o 
  -2   4   1      159.13      200.77     21.10 o 
  -1   4   1     2068.90     2058.30     94.88 o 
   0   4   1     1325.14     1726.79     80.07 o 
   1   4   1     2366.32     2646.28    150.61 o 
   2   4   1     1525.67     1608.18     70.33 o 
   3   4   1      870.10      792.23     31.69 o 
   4   4   1     5093.83     5015.31    218.03 o 
   5   4   1       91.52      113.52     28.38 o 
   6   4   1      715.44      798.81     70.51 o 
   7   4   1        5.00      -37.26     24.84 o 
   8   4   1      228.73      217.93     49.75 o 
  -7   5   1      396.48      377.18     47.16 o 
  -6   5   1      131.38      105.90     29.20 o 
  -5   5   1      451.62      490.23     46.76 o 
  -4   5   1      930.68      918.73     69.15 o 
  -3   5   1      284.74      303.95     30.56 o 
  -2   5   1     4896.31     4758.70    215.91 o 
  -1   5   1      195.42      171.71     21.20 o 
   0   5   1     4803.83     6382.97    286.61 o 
   1   5   1      673.79      585.58     31.81 o 
   2   5   1      161.01      132.85     21.71 o 
   3   5   1        1.17       -0.17      9.08 o 
   4   5   1      274.17      247.22     19.76 o 
   5   5   1      654.31      652.89     61.53 o 
   6   5   1      174.19      216.09     40.15 o 
   7   5   1      612.00      653.09     70.58 o 
  -7   6   1      110.88       66.77     30.97 o 
  -6   6   1      288.00      342.68     42.60 o 
  -5   6   1      256.90      287.07     35.66 o 
  -4   6   1       13.55       39.02     13.94 o 
  -3   6   1      274.81      338.99     24.65 o 
  -2   6   1      203.26      220.80     18.53 o 
  -1   6   1      141.20      156.62     15.65 o 
   0   6   1        7.37       11.25     16.20 o 
   1   6   1     5041.01     5148.60    326.14 o 
   2   6   1        1.08       -7.76     16.95 o 
   3   6   1     3113.58     2844.12    188.46 o 
   4   6   1      611.81      636.83     59.76 o 
   5   6   1      177.50      157.62     35.73 o 
   6   6   1      446.78      505.81     59.69 o 
   7   6   1        2.83       -6.74     35.39 o 
  -6   7   1        2.79        7.70     22.94 o 
  -5   7   1      796.28      745.42     60.47 o 
  -4   7   1      493.65      485.21     50.64 o 
  -3   7   1      442.98      435.85     30.40 o 
  -2   7   1     3156.84     2915.08    136.65 o 
  -1   7   1      507.79      486.68     61.19 o 
   0   7   1     3809.76     4788.70    305.45 o 
   1   7   1     2947.73     2627.21    173.89 o 
   2   7   1      601.10      578.16     53.43 o 
   3   7   1      369.70      307.22     40.70 o 
   4   7   1      286.94      299.39     41.72 o 
   5   7   1      115.26      158.65     41.11 o 
   6   7   1      138.48      155.72     43.22 o 
  -5   8   1       33.12       77.58     21.40 o 
  -4   8   1      127.53      123.11     20.30 o 
  -3   8   1      369.06      342.20     28.05 o 
  -2   8   1       49.74       30.76     21.17 o 
  -1   8   1      634.50      671.54     57.24 o 
   0   8   1      130.83      163.95     31.38 o 
   1   8   1     1858.31     2215.80    152.18 o 
   2   8   1       14.59       30.49     25.79 o 
   3   8   1     1377.19     1280.33    100.52 o 
   4   8   1      494.43      573.81     63.09 o 
   5   8   1      316.82      396.44     58.26 o 
  -3   9   1      320.92      303.00     42.60 o 
  -2   9   1      366.28      370.65     45.46 o 
  -1   9   1      207.68      240.38     37.64 o 
   0   9   1      861.40     1037.42     82.83 o 
   1   9   1        0.46       34.71     29.54 o 
   2   9   1      496.17      416.59     51.93 o 
   3   9   1        0.38       24.77     31.85 o 
  -1  -9   2      287.69      328.18     50.02 o 
   0  -9   2        0.20        2.99     31.38 o 
   1  -9   2      491.35      616.61     62.14 o 
  -3  -8   2       94.25      115.09     38.52 o 
  -2  -8   2     1066.47     1146.18     93.51 o 
  -1  -8   2        0.87       14.56     27.70 o 
   0  -8   2     1110.99     1430.26    106.10 o 
   1  -8   2      402.98      433.40     47.51 o 
   2  -8   2      410.62      474.78     45.33 o 
   3  -8   2      284.20      272.98     37.64 o 
   4  -8   2      288.30      261.89     39.88 o 
  -5  -7   2      147.93      217.72     47.98 o 
  -4  -7   2      185.60      214.18     42.20 o 
  -3  -7   2      743.70      708.56     67.24 o 
  -2  -7   2       90.06      113.45     31.31 o 
  -1  -7   2      562.90      689.57     60.30 o 
   0  -7   2        2.39        6.74     21.92 o 
   1  -7   2     1082.98     1145.68    130.81 o 
   2  -7   2       43.89       51.24     14.55 o 
   3  -7   2      886.88      875.23     49.42 o 
   4  -7   2      187.84      191.38     33.01 o 
   5  -7   2      311.03      379.50     47.71 o 
   6  -7   2      301.09      333.42     46.48 o 
  -6  -6   2       38.92      -39.00     31.85 o 
  -5  -6   2      444.26      441.70     55.06 o 
  -4  -6   2       42.03       81.19     30.35 o 
  -3  -6   2      981.65      968.75     76.91 o 
  -2  -6   2     1162.27     1076.22     82.28 o 
  -1  -6   2      116.81      126.61     17.37 o 
   0  -6   2     3588.25     4611.50    210.31 o 
   1  -6   2      690.50      748.32     41.55 o 
   2  -6   2     1299.18     1217.56     62.09 o 
   3  -6   2      222.67      216.98     20.89 o 
   4  -6   2      689.24      666.55     51.96 o 
   5  -6   2      485.36      548.96     54.17 o 
   6  -6   2      139.54      108.49     30.69 o 
   7  -6   2      282.75      298.51     43.63 o 
  -7  -5   2        7.11        3.27     31.58 o 
  -6  -5   2      440.76      398.76     54.04 o 
  -5  -5   2      276.98      343.49     46.01 o 
  -4  -5   2     1454.96     1335.39     99.09 o 
  -3  -5   2     1532.83     1555.69    109.85 o 
  -2  -5   2      413.02      402.35     29.09 o 
  -1  -5   2      381.86      322.53     31.31 o 
   0  -5   2      733.70      880.80     45.61 o 
   1  -5   2     1564.04     1625.32     78.02 o 
   2  -5   2      129.50      123.45     16.10 o 
   3  -5   2     2584.70     2417.52    113.58 o 
   4  -5   2      594.52      546.19     35.77 o 
   5  -5   2      482.41      481.90     32.10 o 
   6  -5   2      339.49      387.39     44.78 o 
   7  -5   2      166.75      178.18     35.46 o 
  -7  -4   2      408.10      352.55     52.54 o 
  -6  -4   2        1.20       67.92     30.42 o 
  -5  -4   2      899.86      870.00     74.12 o 
  -4  -4   2        4.94        0.34     18.44 o 
  -3  -4   2     4626.46     4471.67    205.14 o 
  -2  -4   2     3436.21     2727.99    397.67 o 
  -1  -4   2     6698.63     7552.05    338.46 o 
   0  -4   2     6998.22     9114.47    407.17 o 
   1  -4   2       37.17       55.52      9.05 o 
   2  -4   2      978.62      926.63     61.93 o 
   3  -4   2      104.31      117.03     13.05 o 
   4  -4   2     1298.01     1238.67     62.01 o 
   5  -4   2      219.60      219.08     19.74 o 
   6  -4   2      533.67      537.07     49.00 o 
   7  -4   2      262.91      210.23     34.17 o 
   8  -4   2      120.36       89.63     27.97 o 
  -8  -3   2      236.01      282.17     50.30 o 
  -7  -3   2       35.96       43.49     31.44 o 
  -6  -3   2     1171.38     1323.27    103.11 o 
  -5  -3   2        8.77        9.91     10.75 o 
  -4  -3   2     2201.44     1923.83     92.64 o 
  -3  -3   2        9.92       18.31      9.63 o 
  -2  -3   2       14.89        2.38      8.18 o 
  -1  -3   2      228.58      285.28     20.28 o 
   0  -3   2     6413.15     8803.96    392.63 o 
   1  -3   2     3514.43     3662.87    165.31 o 
   2  -3   2     5428.54     5215.59    234.24 o 
   3  -3   2     7125.80     7142.73    320.09 o 
   4  -3   2       20.50       18.01      9.14 o 
   5  -3   2     1196.32     1275.83     87.93 o 
   6  -3   2      318.89      372.83     37.64 o 
   7  -3   2      573.24      609.95     54.52 o 
  -8  -2   2      131.39      142.58     42.47 o 
  -7  -2   2      476.49      380.93     49.89 o 
  -6  -2   2        3.59       -5.58     23.00 o 
  -5  -2   2     2405.28     2433.79    164.63 o 
  -4  -2   2     1082.75      933.63     56.63 o 
  -3  -2   2     9392.96     9340.83    331.70 o 
  -2  -2   2      291.61      277.35     18.12 o 
   0  -2   2    12778.97    16648.73    738.47 o 
   1  -2   2     2560.03     2678.14    120.73 o 
   2  -2   2     5874.76     5606.41    250.16 o 
   3  -2   2       97.46       92.62      9.48 o 
   4  -2   2     2834.34     2768.23    177.02 o 
   5  -2   2        5.53        2.11     14.70 o 
   6  -2   2     1087.62     1154.62     86.43 o 
   7  -2   2      138.67      152.38     31.38 o 
  -7  -1   2      341.81      278.16     42.20 o 
  -6  -1   2      710.48      753.75     67.45 o 
  -5  -1   2       39.46       51.18     21.57 o 
  -4  -1   2     4135.15     3906.74    170.32 o 
  -3  -1   2     1708.58     1561.38     57.84 o 
  -2  -1   2     2232.09     2107.07     76.19 o 
  -1  -1   2      305.98      240.93     21.57 o 
   0  -1   2    12854.35    17659.43    782.83 o 
   1  -1   2      236.73      265.91     14.29 o 
   2  -1   2       86.16      114.37      8.25 o 
   3  -1   2    13332.57    15624.45    964.53 o 
   4  -1   2     1760.49     2133.85    140.75 o 
   5  -1   2     3838.38     4451.74    285.98 o 
   6  -1   2       53.05       34.78     25.25 o 
   7  -1   2     1143.74     1267.06     99.91 o 
   8  -1   2        8.07        7.96     31.44 o 
  -8   0   2      315.36      340.09     55.06 o 
  -7   0   2      240.50      202.82     42.06 o 
  -5   0   2       27.52       10.55     19.53 o 
  -4   0   2      369.38      360.44     35.87 o 
  -3   0   2     1617.86     1409.16     96.17 o 
  -2   0   2     2266.76     2048.75     94.51 o 
  -1   0   2    22931.74    21696.18    961.81 o 
   0   0   2     2561.52     2955.99    132.70 o 
   1   0   2     8124.31     8271.98    367.38 o 
   2   0   2     1503.61     1806.01    114.88 o 
   3   0   2     1484.35     1395.01     93.17 o 
   4   0   2     7966.04     7818.42    489.41 o 
   5   0   2       90.00       82.22     20.76 o 
   6   0   2     6183.17     5494.75    352.41 o 
   8   0   2      952.72      771.59     73.50 o 
   9   0   2       72.66       73.16     35.05 o 
  -8   1   2       45.93       87.32     46.21 o 
  -7   1   2      611.29      802.21     83.78 o 
  -6   1   2      623.88      661.47     72.14 o 
  -5   1   2      808.96      879.80     79.83 o 
  -4   1   2     1757.46     1850.59    131.15 o 
  -3   1   2       19.61        0.41     14.50 o 
  -2   1   2      700.95      735.45     54.31 o 
  -1   1   2       29.49       30.83      4.75 o 
   0   1   2     9430.61    12468.96    440.18 o 
   1   1   2     2910.40     2972.36    105.81 o 
   2   1   2     9088.86     8955.34    381.27 o 
   3   1   2     9640.75     9824.46    609.47 o 
   4   1   2      510.74      445.38     39.41 o 
   5   1   2     1152.18     1195.12     87.93 o 
   6   1   2       27.53       46.48     22.19 o 
   7   1   2      940.80      875.31     75.41 o 
   8   1   2        0.79      -35.94     23.96 o 
  -8   2   2      329.97      367.59     62.07 o 
  -7   2   2      165.68      189.68     48.66 o 
  -6   2   2      294.47      477.57     59.08 o 
  -5   2   2      948.64     1011.83     84.26 o 
  -4   2   2     1295.22     1450.88    103.59 o 
  -3   2   2     6442.96     6988.57    438.37 o 
  -2   2   2     1829.86     1947.78    126.45 o 
  -1   2   2     2338.92     2265.62    143.74 o 
   0   2   2     5347.07     6810.33    290.35 o 
   1   2   2     2819.56     2824.80    122.12 o 
   2   2   2     1747.99     1414.83     62.87 o 
   3   2   2     1745.95     1707.06     76.71 o 
   4   2   2     1378.65     1377.89     64.66 o 
   5   2   2     2197.57     2269.59    127.47 o 
   6   2   2      750.50      871.77     58.39 o 
   7   2   2       23.46       30.63     27.63 o 
   8   2   2      452.38      469.47     58.46 o 
  -8   3   2       14.42       -7.15     35.53 o 
  -7   3   2      935.26     1090.24     95.21 o 
  -6   3   2      351.22      532.63     58.73 o 
  -5   3   2      632.31      647.65     58.19 o 
  -4   3   2     3557.49     3734.47    241.07 o 
  -3   3   2       79.54      108.08     19.19 o 
  -2   3   2     2650.58     2649.88    169.60 o 
  -1   3   2     1713.26     1639.54    106.10 o 
   0   3   2     7951.50    10186.46    629.55 o 
   1   3   2     3275.94     3265.43    117.06 o 
   2   3   2     4418.25     3860.94    166.55 o 
   3   3   2     2579.59     2494.94    110.11 o 
   4   3   2      352.67      286.82     19.30 o 
   5   3   2     1692.07     1769.85     82.70 o 
   6   3   2      191.46      170.22     32.87 o 
   7   3   2      816.19      828.48     76.84 o 
   8   3   2        0.47       29.54     34.10 o 
  -8   4   2      317.01      426.53     61.59 o 
  -7   4   2       14.37       34.23     33.14 o 
  -6   4   2     1143.33     1366.22    103.79 o 
  -5   4   2        2.62      -10.55     20.28 o 
  -4   4   2     3210.94     3350.82    217.52 o 
  -3   4   2     1862.94     1747.69    116.93 o 
  -2   4   2     1013.34     1101.67     76.16 o 
  -1   4   2    16133.24    15490.65    956.77 o 
   0   4   2     1185.85     1440.37     67.23 o 
   1   4   2     6901.39     6641.89    236.70 o 
   2   4   2      852.39      892.26     34.54 o 
   3   4   2     1199.93     1179.42     84.15 o 
   4   4   2       14.14       11.84      9.59 o 
   5   4   2      614.68      604.34     35.11 o 
   6   4   2      726.68      792.82     69.69 o 
   7   4   2       46.76        7.62     29.61 o 
   8   4   2      399.79      555.97     68.47 o 
  -7   5   2      632.01      688.08     68.47 o 
  -6   5   2       28.55       45.80     27.97 o 
  -5   5   2     1320.37     1325.45     97.66 o 
  -4   5   2      523.99      557.20     49.62 o 
  -3   5   2      976.55      961.67     70.99 o 
  -2   5   2       10.55       18.24     12.25 o 
  -1   5   2      928.66      772.49     43.05 o 
   0   5   2     2091.77     2683.08    123.14 o 
   1   5   2       91.99       85.75     12.49 o 
   2   5   2     7585.96     6370.31    486.59 o 
   3   5   2      802.98      767.94     49.92 o 
   4   5   2     1602.02     1410.85     66.88 o 
   5   5   2       81.57      113.32     29.81 o 
   6   5   2      266.60      263.18     42.26 o 
   7   5   2      181.58      208.19     43.08 o 
  -7   6   2        0.96      -33.08     29.33 o 
  -6   6   2      538.67      613.48     59.89 o 
  -5   6   2       44.71       62.82     24.71 o 
  -4   6   2     1103.61      969.09     75.27 o 
  -3   6   2      867.42      757.50     60.10 o 
  -2   6   2     1001.46     1038.80     54.55 o 
  -1   6   2     1078.09     1191.51    101.34 o 
   0   6   2      702.11      995.10     65.20 o 
   1   6   2        6.32       80.58     19.26 o 
   2   6   2      238.29      186.35     27.50 o 
   3   6   2      808.62      790.57     63.16 o 
   4   6   2        6.02        7.00     12.62 o 
   5   6   2     2027.22     1913.96    136.93 o 
   6   6   2       46.27       84.67     35.73 o 
   7   6   2      305.96      510.44     64.59 o 
  -6   7   2       76.48       86.78     20.90 o 
  -5   7   2      698.66      636.77     49.55 o 
  -4   7   2        1.68       -2.91     14.10 o 
  -3   7   2     1132.21     1070.16     57.07 o 
  -2   7   2       70.57       73.30     14.77 o 
  -1   7   2     1684.61     1517.65    105.36 o 
   0   7   2     2224.55     2470.88    163.75 o 
   1   7   2      202.26      247.87     32.40 o 
   2   7   2     4707.88     4498.16    289.59 o 
   3   7   2     1251.62     1083.30     82.96 o 
   4   7   2     1019.42      941.94     78.88 o 
   5   7   2      525.04      631.18     65.00 o 
   6   7   2      205.01      189.82     42.47 o 
  -5   8   2       58.67       80.50     20.09 o 
  -4   8   2      710.13      629.51     41.19 o 
  -3   8   2       16.05       -8.36     14.47 o 
  -2   8   2      640.38      640.57     55.60 o 
  -1   8   2      622.26      695.09     59.42 o 
   0   8   2        3.08       14.84     21.57 o 
   1   8   2      667.11      538.69     51.66 o 
   2   8   2       99.36       95.21     28.04 o 
   3   8   2      666.07      642.14     61.39 o 
   4   8   2       24.94       59.76     33.14 o 
   5   8   2      787.65      684.88     71.53 o 
  -3   9   2      233.81      236.03     38.73 o 
  -2   9   2       26.63       13.34     25.93 o 
  -1   9   2      533.44      420.81     46.14 o 
   0   9   2       95.15      116.93     32.40 o 
   1   9   2      578.68      666.77     62.00 o 
   2   9   2      852.53      764.51     69.62 o 
   3   9   2       22.16        5.04     28.11 o 
   0  -9   3       24.35       13.82     31.99 o 
  -3  -8   3      211.82      217.79     45.12 o 
  -2  -8   3      412.09      454.02     53.02 o 
  -1  -8   3       61.66       59.35     31.99 o 
   0  -8   3      499.50      681.00     62.48 o 
   1  -8   3       31.65        2.93     25.25 o 
   2  -8   3     1038.39     1022.72     82.90 o 
   3  -8   3       45.85       58.60     28.11 o 
   4  -8   3      458.94      406.18     50.09 o 
  -4  -7   3      417.09      484.65     58.46 o 
  -3  -7   3       12.65      -14.84     27.90 o 
  -2  -7   3      920.00      919.27     76.70 o 
  -1  -7   3      993.01     1057.37     82.62 o 
   0  -7   3       37.83       69.35     25.32 o 
   1  -7   3     1074.77     1048.21     56.68 o 
   2  -7   3       61.65       48.01     15.98 o 
   3  -7   3      610.40      516.50     50.84 o 
   4  -7   3        1.88      -19.60     22.32 o 
   5  -7   3      449.82      441.98     51.38 o 
   6  -7   3       66.24       43.97     30.42 o 
  -5  -6   3      454.19      458.38     57.92 o 
  -4  -6   3       11.57        5.65     29.06 o 
  -3  -6   3      518.00      578.77     57.10 o 
  -2  -6   3      305.40      318.04     37.70 o 
  -1  -6   3      814.73      719.75     75.95 o 
   0  -6   3      162.23      179.17     19.15 o 
   1  -6   3      892.09      896.75     48.28 o 
   2  -6   3     2138.82     2222.05    105.83 o 
   3  -6   3        0.21       -8.02     12.09 o 
   4  -6   3     1234.28     1157.34     89.23 o 
   5  -6   3      149.18      114.68     30.56 o 
   6  -6   3      393.32      388.89     47.98 o 
   7  -6   3      105.17      106.44     34.17 o 
  -6  -5   3      302.41      321.99     51.04 o 
  -5  -5   3      115.35       86.98     33.42 o 
  -4  -5   3      525.35      482.47     50.77 o 
  -3  -5   3       12.72        4.85     13.83 o 
  -2  -5   3     3073.19     3123.47    147.14 o 
  -1  -5   3     2643.81     2247.30    107.55 o 
   0  -5   3     1716.15     2185.23    102.98 o 
   1  -5   3     2300.19     2078.24     98.16 o 
   2  -5   3      179.81      187.30     19.81 o 
   3  -5   3      739.33      722.56     40.12 o 
   4  -5   3       57.71       67.35     13.88 o 
   5  -5   3      943.15      965.28     77.79 o 
   6  -5   3      110.33      126.52     32.06 o 
   7  -5   3      405.82      326.96     44.44 o 
  -7  -4   3      184.13      206.63     46.55 o 
  -6  -4   3      170.82      175.05     37.02 o 
  -5  -4   3     1457.40     1545.08    114.61 o 
  -4  -4   3      145.28      138.05     18.38 o 
  -3  -4   3     1583.17     1445.72     73.37 o 
  -2  -4   3       11.12        7.85     10.99 o 
  -1  -4   3     2744.04     2880.65    164.12 o 
   0  -4   3       23.67       32.38      9.31 o 
   1  -4   3     8103.64     8356.92    373.48 o 
   2  -4   3     4587.02     4780.12    216.10 o 
   3  -4   3      926.35      905.07     82.66 o 
   4  -4   3     2196.79     2122.69    100.40 o 
   5  -4   3       32.25       51.20     14.33 o 
   6  -4   3      616.54      683.79     60.84 o 
   7  -4   3       18.00       25.73     24.98 o 
   8  -4   3      284.28      320.29     44.31 o 
  -7  -3   3      192.90      118.15     38.11 o 
  -6  -3   3      406.65      390.39     49.27 o 
  -5  -3   3       14.77       27.32     12.44 o 
  -4  -3   3     2329.64     2174.83    104.74 o 
  -3  -3   3      443.86      427.45     28.13 o 
  -2  -3   3    10232.17     9079.75    811.13 o 
  -1  -3   3       41.86       66.77     17.15 o 
   0  -3   3     2700.57     3647.38    165.28 o 
   1  -3   3      132.17      150.46     11.71 o 
   2  -3   3      122.45      134.56     11.51 o 
   3  -3   3      227.66      210.56     15.31 o 
   4  -3   3     2184.75     2025.63     95.09 o 
   5  -3   3     1822.04     1764.40    121.52 o 
   6  -3   3       85.22      110.32     25.79 o 
   7  -3   3      946.72      944.25     76.77 o 
   8  -3   3       28.59       44.65     25.79 o 
  -8  -2   3      312.84      326.68     52.75 o 
  -7  -2   3       51.33      104.61     34.78 o 
  -6  -2   3      458.25      358.47     46.89 o 
  -5  -2   3      571.59      469.04     31.72 o 
  -4  -2   3        5.69       14.23     10.38 o 
  -3  -2   3     2502.10     2364.05    116.45 o 
  -2  -2   3       25.40       23.27      8.53 o 
  -1  -2   3     9978.85    10391.93    464.34 o 
   0  -2   3     7109.86     9533.27    424.68 o 
   1  -2   3    13299.08    13636.13    604.82 o 
   2  -2   3     1363.06     1380.21     63.77 o 
   3  -2   3      794.73      658.80     40.60 o 
   4  -2   3     3500.22     3426.24    156.35 o 
   5  -2   3       31.07       41.10     11.08 o 
   6  -2   3     1017.38     1072.54     77.72 o 
  -7  -1   3      748.97      631.32     63.70 o 
  -6  -1   3      327.73      273.05     38.45 o 
  -5  -1   3     1363.62     1309.86     97.12 o 
  -4  -1   3      533.81      482.69     29.91 o 
  -3  -1   3     1459.22     1347.33     65.50 o 
  -2  -1   3     4068.66     3908.40    177.26 o 
  -1  -1   3     6202.18     5575.46    249.80 o 
   0  -1   3     8815.65    11121.11    494.29 o 
   1  -1   3     5581.39     5446.08    242.88 o 
   2  -1   3     2478.52     2289.15    103.43 o 
   3  -1   3       57.59       65.94      8.01 o 
   4  -1   3     1971.66     2093.29    136.32 o 
   5  -1   3     1300.91     1319.73     92.76 o 
   6  -1   3       46.40       15.11     19.53 o 
   7  -1   3     1404.40     1419.58    105.36 o 
  -8   0   3      343.99      312.66     53.90 o 
  -7   0   3       16.21       32.67     35.05 o 
  -5   0   3     1109.41     1067.03     82.22 o 
  -4   0   3     2275.21     1866.38    126.93 o 
  -3   0   3      303.18      344.74     22.19 o 
  -2   0   3     1648.66     1449.03     68.62 o 
  -1   0   3     3409.07     3457.59    123.80 o 
   0   0   3      696.01      883.95     61.93 o 
   1   0   3     8362.62     8404.47    538.14 o 
   2   0   3     3049.05     2976.39    133.91 o 
   3   0   3    12574.32    12540.26    557.93 o 
   4   0   3     1024.94      980.19     70.44 o 
   5   0   3     1199.12     1064.92     78.20 o 
   6   0   3     1067.11     1113.92     85.96 o 
   8   0   3     1391.85     1195.87     97.39 o 
  -8   1   3       61.98       60.23     44.44 o 
  -7   1   3      735.02      758.45     82.96 o 
  -6   1   3        0.42      -20.35     32.06 o 
  -5   1   3      659.43      663.03     66.90 o 
  -4   1   3     1203.42     1207.50     92.15 o 
  -3   1   3     4521.66     4803.88    306.95 o 
  -2   1   3     7670.76     7240.35    324.64 o 
  -1   1   3     1126.03     1140.35     53.76 o 
   0   1   3     2385.04     3026.12    108.03 o 
   1   1   3       37.89       37.45      7.58 o 
   2   1   3      953.01      911.20     34.85 o 
   3   1   3      348.02      428.91     34.71 o 
   4   1   3     3528.25     3080.15    198.19 o 
   5   1   3     1682.78     1481.71    104.40 o 
   6   1   3      695.10      759.74     64.59 o 
   7   1   3      988.27      912.94     77.52 o 
   8   1   3       51.09       55.26     29.61 o 
  -8   2   3      356.32      508.06     71.73 o 
  -7   2   3       24.31       44.03     42.33 o 
  -6   2   3      955.75     1048.79     94.67 o 
  -5   2   3       48.44       36.75     26.54 o 
  -4   2   3      570.00      604.84     55.20 o 
  -3   2   3     1227.49     1236.84     88.20 o 
  -2   2   3       22.49       29.88     11.03 o 
  -1   2   3     4517.73     4467.53    279.31 o 
   0   2   3     8556.06    10570.74    373.66 o 
   1   2   3    12608.58    12191.11    430.39 o 
   2   2   3      410.59      354.60     15.15 o 
   3   2   3      940.80      873.90     42.09 o 
   4   2   3     1455.59     1464.15     68.65 o 
   5   2   3      115.91       90.05     14.87 o 
   6   2   3      374.28      444.92     32.29 o 
   7   2   3      408.54      392.29     48.73 o 
   8   2   3      364.66      257.47     45.33 o 
  -8   3   3       70.34      110.05     50.30 o 
  -7   3   3      751.23     1149.65    103.65 o 
  -6   3   3        1.08      -19.74     27.77 o 
  -5   3   3     2852.70     3472.10    231.20 o 
  -4   3   3      281.58      381.95     41.04 o 
  -3   3   3     6742.64     7218.75    453.21 o 
  -2   3   3     3853.15     4010.38    253.79 o 
  -1   3   3      601.06      620.49     44.99 o 
   0   3   3    10120.69    12728.17    539.95 o 
   1   3   3     2069.76     2003.18     72.73 o 
   2   3   3     2202.87     2101.18     92.85 o 
   3   3   3     1774.48     1675.09     75.72 o 
   4   3   3     3898.10     3674.53    161.51 o 
   5   3   3       20.19       40.36     16.71 o 
   6   3   3      647.74      754.02     43.52 o 
   7   3   3      472.73      611.10     63.64 o 
   8   3   3      105.20      110.32     38.93 o 
  -7   4   3       12.87       41.11     36.62 o 
  -6   4   3      523.52      812.49     75.41 o 
  -5   4   3       43.15       46.55     24.09 o 
  -4   4   3     3278.75     3260.30    213.50 o 
  -3   4   3        7.55      -15.18     13.34 o 
  -2   4   3     7744.20     7815.42    487.64 o 
  -1   4   3      449.68      435.92     34.85 o 
   0   4   3     8388.67    10738.22    665.00 o 
   1   4   3     8147.12     8521.41    302.67 o 
   2   4   3       24.62       25.22      7.76 o 
   3   4   3     9919.57     9294.52    397.01 o 
   4   4   3      339.19      400.87     25.36 o 
   5   4   3     1561.07     1483.77     70.85 o 
   6   4   3        1.24        6.33     24.16 o 
   7   4   3      380.93      347.85     48.53 o 
   8   4   3      170.50      246.10     49.21 o 
  -7   5   3      331.31      371.06     53.56 o 
  -6   5   3       69.82       44.03     30.29 o 
  -5   5   3      933.98      949.97     77.52 o 
  -4   5   3       26.69       32.87     20.42 o 
  -3   5   3     4371.82     4262.61    272.64 o 
  -2   5   3     1386.17      995.16     70.99 o 
  -1   5   3     3181.06     3749.51    238.34 o 
   0   5   3     1088.87     1382.64     65.69 o 
   1   5   3      667.38      698.54     35.36 o 
   2   5   3      112.63      111.81     12.60 o 
   3   5   3      332.91      269.13     28.11 o 
   4   5   3     1921.46     1698.04     79.31 o 
   5   5   3       69.17       64.82     14.09 o 
   6   5   3     1251.12     1280.12    100.11 o 
   7   5   3      142.58      199.21     45.19 o 
  -7   6   3       94.24      141.84     41.58 o 
  -6   6   3      457.14      495.27     54.65 o 
  -5   6   3       60.85      101.20     29.27 o 
  -4   6   3      994.04      992.10     77.72 o 
  -3   6   3       37.86       75.27     22.46 o 
  -2   6   3      865.61      838.42     64.38 o 
  -1   6   3      355.15      300.79     20.77 o 
   0   6   3     3309.28     4267.61    193.67 o 
   1   6   3     2235.17     1839.50    122.91 o 
   2   6   3      328.22      326.48     34.30 o 
   3   6   3      325.87      277.96     21.31 o 
   4   6   3      361.86      406.47     28.16 o 
   5   6   3      133.04      137.28     30.97 o 
   6   6   3        2.28        5.92     28.18 o 
   7   6   3      490.97      472.53     61.12 o 
  -6   7   3      195.90      253.25     44.58 o 
  -5   7   3      301.59      237.25     39.00 o 
  -4   7   3      261.32      267.88     36.62 o 
  -3   7   3     1398.28     1304.39     67.03 o 
  -2   7   3       74.27       95.69     17.97 o 
  -1   7   3     1374.00     1458.91    101.88 o 
   0   7   3      224.60      282.51     33.55 o 
   1   7   3      752.44      962.22     73.37 o 
   2   7   3      401.94      392.22     41.24 o 
   3   7   3      660.74      677.73     59.69 o 
   4   7   3     2226.52     2112.73     99.12 o 
   5   7   3       20.84        4.15     25.52 o 
   6   7   3      900.67      895.66     83.51 o 
  -5   8   3      243.29      274.26     27.80 o 
  -4   8   3      477.39      427.37     32.70 o 
  -3   8   3      144.27      108.48     18.15 o 
  -2   8   3      983.41      819.23     67.24 o 
  -1   8   3      232.72      231.67     31.92 o 
   0   8   3     1490.77     1713.79    119.78 o 
   1   8   3      286.49      378.00     41.24 o 
   2   8   3      215.84      233.17     36.89 o 
   3   8   3      864.32      726.73     63.43 o 
   4   8   3        1.29        0.88     27.63 o 
   5   8   3      382.76      443.95     56.90 o 
  -3   9   3      325.48      315.52     44.31 o 
  -2   9   3       60.98       85.21     28.65 o 
  -1   9   3      358.56      435.99     48.12 o 
   0   9   3        0.80      -23.62     20.89 o 
   1   9   3      255.14      288.23     40.50 o 
   2   9   3       17.67       23.41     26.61 o 
   3   9   3      494.43      502.48     55.13 o 
  -2  -8   4       40.50       44.44     33.14 o 
  -1  -8   4      787.54      970.39     82.62 o 
   0  -8   4      432.34      531.06     55.74 o 
   2  -8   4      564.22      552.98     56.83 o 
   3  -8   4       29.50      110.87     32.74 o 
   4  -8   4      456.70      394.27     49.89 o 
  -4  -7   4      375.30      404.95     57.31 o 
  -3  -7   4       10.93        5.10     29.13 o 
  -2  -7   4      287.28      306.20     43.56 o 
  -1  -7   4       33.23       98.75     29.81 o 
   0  -7   4      866.96      975.73     55.19 o 
   1  -7   4      291.88      314.64     39.13 o 
   2  -7   4      394.36      349.48     41.72 o 
   3  -7   4      731.53      740.75     66.43 o 
   4  -7   4       20.41      -24.37     24.50 o 
   5  -7   4      492.36      426.32     51.38 o 
  -5  -6   4      130.66      117.33     38.86 o 
  -4  -6   4      932.09      959.09     83.58 o 
  -3  -6   4      703.33      727.89     66.22 o 
  -2  -6   4       88.79       89.63     28.24 o 
  -1  -6   4     1346.85     1631.99     82.78 o 
   0  -6   4      418.75      520.60     33.97 o 
   1  -6   4      487.86      490.44     31.98 o 
   2  -6   4      471.51      452.59     30.37 o 
   3  -6   4      543.54      568.50     53.90 o 
   4  -6   4      661.61      527.93     53.09 o 
   5  -6   4       48.08       56.42     28.31 o 
   6  -6   4      549.83      612.53     63.70 o 
  -6  -5   4      361.46      380.38     55.26 o 
  -5  -5   4      213.55      222.89     41.99 o 
  -4  -5   4      746.57      669.09     63.43 o 
  -3  -5   4      145.83      156.22     21.58 o 
  -2  -5   4      360.65      367.66     73.20 o 
  -1  -5   4      809.41      747.94     43.39 o 
   0  -5   4     2329.50     2876.03    134.26 o 
   2  -5   4     2638.05     2587.57    120.72 o 
   3  -5   4     1461.64     1393.86     69.13 o 
   4  -5   4      637.82      581.56     54.11 o 
   5  -5   4      733.80      764.78     67.38 o 
   6  -5   4       31.07       40.15     26.95 o 
   7  -5   4      387.93      438.71     53.02 o 
  -7  -4   4       17.37       26.20     38.45 o 
  -6  -4   4      267.45      286.39     47.37 o 
  -5  -4   4      189.91      195.94     35.87 o 
  -4  -4   4      827.35      748.69     46.93 o 
  -3  -4   4     2804.60     2419.44    248.59 o 
  -2  -4   4      226.45      218.94     61.42 o 
  -1  -4   4     6564.83     6852.18    308.92 o 
   0  -4   4        2.31        2.72     12.45 o 
   1  -4   4     2407.94     2274.47    105.76 o 
   2  -4   4        5.43        6.08      8.47 o 
   3  -4   4     3385.63     3443.46    157.79 o 
   4  -4   4      517.90      502.34     46.76 o 
   5  -4   4      675.69      680.05     60.03 o 
   6  -4   4      788.41      826.24     71.33 o 
   7  -4   4       46.22       83.92     31.65 o 
   8  -4   4      334.82      393.72     49.21 o 
  -7  -3   4      516.99      496.69     62.07 o 
  -6  -3   4      191.40      174.57     38.86 o 
  -5  -3   4      611.76      554.00     37.59 o 
  -4  -3   4      365.28      354.78     27.54 o 
  -3  -3   4        3.59       16.59     11.30 o 
  -2  -3   4      526.81      459.49     76.60 o 
  -1  -3   4      397.86      334.05     32.23 o 
   0  -3   4     9601.90    12828.29    571.40 o 
   1  -3   4      579.00      548.38     29.19 o 
   2  -3   4     7985.65     8286.97    368.90 o 
   3  -3   4       33.54       43.20      8.82 o 
   4  -3   4     1252.68     1116.28     55.06 o 
   5  -3   4      101.39      118.08     24.98 o 
   6  -3   4      347.23      258.56     34.78 o 
   7  -3   4      394.85      399.30     46.01 o 
   8  -3   4       71.96      116.11     31.10 o 
  -7  -2   4        0.28      -18.85     27.97 o 
  -6  -2   4      608.87      653.37     64.38 o 
  -5  -2   4      139.76      114.88     18.14 o 
  -4  -2   4     4000.47     3572.93    166.06 o 
  -3  -2   4      618.80      580.57     34.49 o 
  -2  -2   4      398.64      376.31     31.61 o 
  -1  -2   4     2955.67     3359.15    154.16 o 
   0  -2   4     1017.59     1195.86     57.06 o 
   1  -2   4     3158.90     3276.31    148.00 o 
   2  -2   4      356.22      332.52     28.96 o 
   3  -2   4     6590.33     6501.58    290.72 o 
   4  -2   4        2.57       10.22      7.04 o 
   5  -2   4     1343.21     1286.44     63.26 o 
   6  -2   4      616.73      658.54     57.99 o 
   7  -2   4      156.56      170.83     30.56 o 
   8  -2   4      391.54      373.24     45.19 o 
  -7  -1   4      575.84      552.23     59.62 o 
  -6  -1   4       55.30       82.15     29.06 o 
  -5  -1   4     1116.68     1086.85     58.47 o 
  -4  -1   4     1446.35     1269.88     64.37 o 
  -3  -1   4     2546.50     2209.62    104.11 o 
  -2  -1   4      363.10      384.17     23.65 o 
  -1  -1   4     9185.93     8188.94    405.67 o 
   0  -1   4     2220.63     2553.86    116.23 o 
   1  -1   4      281.18      189.88     18.44 o 
   2  -1   4     3740.07     3682.25    164.62 o 
   3  -1   4     3473.23     3307.49    149.01 o 
   4  -1   4     3030.80     3017.44    137.55 o 
   5  -1   4      679.75      762.52     41.50 o 
   6  -1   4      673.39      639.50     38.51 o 
   7  -1   4      447.19      505.88     48.80 o 
   8  -1   4       37.70       31.72     24.64 o 
   9  -1   4      229.27      244.60     37.43 o 
  -8   0   4      383.13      278.23     48.46 o 
  -7   0   4      155.17      160.28     40.56 o 
  -5   0   4      202.39      141.77     28.72 o 
  -4   0   4     2047.01     1814.37    175.12 o 
  -3   0   4     2154.14     1799.35     85.73 o 
  -2   0   4     2020.49     1675.44     79.03 o 
  -1   0   4    10277.14    10281.07    362.57 o 
   0   0   4     3772.10     4726.48    212.18 o 
   1   0   4     1313.42     1312.52     88.48 o 
   2   0   4     1463.00     1328.32     61.39 o 
   3   0   4      404.63      354.16     20.28 o 
   4   0   4        2.92        0.38      6.88 o 
   5   0   4     2287.95     2039.39    135.85 o 
   6   0   4      270.56      310.62     36.62 o 
  -8   1   4      209.64      214.05     53.83 o 
  -7   1   4      862.79     1118.96    100.05 o 
  -6   1   4      319.33      373.24     55.13 o 
  -5   1   4     2057.29     2179.05    156.74 o 
  -4   1   4      547.67      532.83     54.99 o 
  -3   1   4      574.23      537.78     43.39 o 
  -2   1   4      346.60      347.41     21.79 o 
  -1   1   4     2019.38     2007.43     72.99 o 
   0   1   4    10517.26    13527.04    478.28 o 
   1   1   4     5145.55     4993.14    178.23 o 
   2   1   4     7956.52     7518.28    267.13 o 
   3   1   4      197.07      174.93     11.89 o 
   4   1   4      961.61     1018.50     78.37 o 
   5   1   4       15.56       16.20     15.59 o 
   6   1   4      503.82      446.47     46.28 o 
   7   1   4      362.68      316.27     41.38 o 
   8   1   4      275.30      303.27     44.51 o 
  -8   2   4      165.57      173.55     57.71 o 
  -7   2   4      196.74      257.88     54.31 o 
  -6   2   4      671.29      877.01     86.23 o 
  -5   2   4      168.87      193.49     39.88 o 
  -4   2   4     5878.82     6213.38    397.19 o 
  -3   2   4       13.05        8.85     16.54 o 
  -2   2   4     3845.59     3913.26    248.76 o 
  -1   2   4      859.27      789.91     30.72 o 
   0   2   4      976.61     1215.21     45.33 o 
   1   2   4      621.03      573.67     22.61 o 
   2   2   4      106.53      124.33      7.52 o 
   3   2   4     5366.23     4941.59    176.93 o 
   4   2   4      872.35      905.39     46.14 o 
   5   2   4     1881.11     1939.35     90.78 o 
   6   2   4       14.37        0.44     13.36 o 
   7   2   4      491.64      592.23     47.61 o 
   8   2   4      132.98      153.06     37.50 o 
  -8   3   4      264.49      246.31     60.84 o 
  -7   3   4      202.50      295.78     54.92 o 
  -6   3   4      239.98      243.92     46.35 o 
  -5   3   4      725.87      858.22     76.02 o 
  -4   3   4       67.74       78.27     24.43 o 
  -3   3   4     5746.56     5982.46    378.54 o 
  -2   3   4       32.99       58.33     15.38 o 
  -1   3   4    23918.35    23887.50   1472.46 o 
   0   3   4     1603.51     2114.04     92.74 o 
   1   3   4     5776.88     5198.54    222.90 o 
   2   3   4     4237.60     4007.33    172.96 o 
   3   3   4     1570.60     1621.78     60.33 o 
   4   3   4     2788.89     2848.33    126.62 o 
   5   3   4        1.02       19.35     11.45 o 
   6   3   4     1061.28     1038.81     55.59 o 
   7   3   4        0.48       57.44     28.11 o 
   8   3   4      412.69      460.22     59.08 o 
  -7   4   4      234.27      265.91     54.38 o 
  -6   4   4      128.24      208.12     43.69 o 
  -5   4   4      251.77      255.09     39.88 o 
  -4   4   4      962.29     1024.22     79.90 o 
  -3   4   4      180.96      256.38     31.10 o 
  -2   4   4     3864.44     3983.70    253.86 o 
  -1   4   4     2465.93     2316.46    149.93 o 
   0   4   4    10068.42    12589.79    535.90 o 
   1   4   4      577.10      711.87     28.41 o 
   2   4   4     9790.91     9447.57    403.26 o 
   3   4   4      187.91      182.57     15.27 o 
   4   4   4     1124.64     1051.91     52.07 o 
   5   4   4     2399.45     2208.72    113.49 o 
   6   4   4        3.99        7.44     14.57 o 
   7   4   4      994.78     1147.20     95.55 o 
   8   4   4       50.23      154.56     42.47 o 
  -7   5   4       76.32       95.42     42.81 o 
  -6   5   4      268.46      387.32     53.22 o 
  -5   5   4      337.05      364.52     44.51 o 
  -4   5   4      365.03      463.35     46.89 o 
  -3   5   4      886.05      804.39     64.25 o 
  -2   5   4      706.52      655.00     53.02 o 
  -1   5   4     3991.40     3804.77    242.15 o 
   0   5   4     1111.33     1277.60     86.84 o 
   1   5   4     7379.79     6741.83    290.00 o 
   2   5   4     3300.33     2767.80    122.42 o 
   3   5   4     1451.66     1238.68     59.37 o 
   4   5   4      260.02      255.30     20.50 o 
   5   5   4      316.73      319.10     38.86 o 
   6   5   4      179.32      191.65     36.21 o 
   7   5   4        4.23       18.51     30.56 o 
   8   5   4      358.92      262.10     51.59 o 
  -6   6   4      118.34      136.39     38.52 o 
  -5   6   4      362.60      491.11     53.90 o 
  -4   6   4     1303.88     1274.95     95.76 o 
  -3   6   4      299.03      313.48     36.28 o 
  -2   6   4     1880.59     1701.27    115.97 o 
  -1   6   4        0.32       14.22     14.56 o 
   0   6   4      220.92      257.33     28.93 o 
   1   6   4       56.82       53.29     17.01 o 
   2   6   4     1017.93      960.76     48.54 o 
   3   6   4      752.60      666.52     37.84 o 
   4   6   4      823.38      759.25     42.54 o 
   5   6   4      395.86      400.13     28.93 o 
   6   6   4        7.52       27.02     28.18 o 
   7   6   4      128.18      106.58     42.60 o 
  -6   7   4      317.46      387.46     53.90 o 
  -5   7   4       60.91       29.81     30.56 o 
  -4   7   4      360.71      307.49     41.24 o 
  -3   7   4      340.16      315.73     38.52 o 
  -2   7   4     1035.29      936.63     65.57 o 
  -1   7   4     1712.75     1469.33    103.11 o 
   0   7   4      486.99      658.95     55.06 o 
   1   7   4     2883.25     2735.29    179.74 o 
   2   7   4       21.61       74.39     20.96 o 
   3   7   4      540.00      539.18     45.16 o 
   4   7   4      307.62      294.63     25.52 o 
   5   7   4      291.97      284.21     42.33 o 
   6   7   4      547.04      658.47     69.76 o 
  -5   8   4      520.27      458.92     36.68 o 
  -4   8   4      127.68       93.99     19.84 o 
  -3   8   4      490.39      517.52     50.64 o 
  -2   8   4      448.80      482.13     48.19 o 
  -1   8   4      145.53      134.82     27.02 o 
   0   8   4      736.25      874.15     70.03 o 
   1   8   4      351.46      405.90     43.08 o 
   2   8   4     1308.37     1229.83     92.22 o 
   3   8   4       13.22        2.25     21.37 o 
   4   8   4      468.17      462.87     52.00 o 
   5   8   4      253.28      256.79     43.90 o 
  -3   9   4       77.55       73.16     30.76 o 
  -2   9   4      472.14      409.99     46.55 o 
  -1   9   4      266.47      200.09     35.53 o 
   0   9   4      143.70      251.21     36.21 o 
   1   9   4      635.30      646.70     60.71 o 
   2   9   4        1.57       25.66     26.41 o 
   3   9   4      240.01      165.32     36.82 o 
  -2  -8   5      171.20      288.84     48.19 o 
   2  -8   5      203.54      148.16     35.66 o 
   3  -8   5      303.00      268.77     43.49 o 
  -3  -7   5      623.67      711.63     71.05 o 
  -2  -7   5     1228.37     1277.40    100.11 o 
  -1  -7   5       47.75       66.97     29.27 o 
   0  -7   5      373.23      492.80     51.79 o 
   1  -7   5        1.54        1.77     23.41 o 
   2  -7   5      339.25      405.84     46.21 o 
   3  -7   5       25.02       16.33     26.34 o 
   4  -7   5      293.69      308.17     43.69 o 
   5  -7   5      291.97      313.48     48.12 o 
  -5  -6   5      129.35      176.20     44.65 o 
  -4  -6   5      109.61       73.98     35.19 o 
  -3  -6   5       65.32       33.76     28.65 o 
  -2  -6   5     1063.24     1017.89     81.47 o 
  -1  -6   5      272.75      238.25     25.48 o 
   0  -6   5     1792.25     2182.44    108.21 o 
   1  -6   5     1763.01     1968.18    182.26 o 
   2  -6   5       35.52       43.69     20.69 o 
   3  -6   5      873.70      841.69     71.53 o 
   4  -6   5      237.58      198.26     34.57 o 
   5  -6   5      321.11      269.58     42.13 o 
   6  -6   5      354.47      444.43     54.11 o 
  -6  -5   5        2.17       27.02     38.18 o 
  -5  -5   5      529.15      551.55     61.25 o 
  -4  -5   5      172.48      141.29     34.37 o 
  -3  -5   5      832.20      619.76    151.74 o 
  -2  -5   5     2530.50     2665.20    309.50 o 
  -1  -5   5       23.56       49.80     15.59 o 
   0  -5   5      772.95      906.22     49.03 o 
   1  -5   5      156.42      196.98     18.35 o 
   2  -5   5      868.28      796.22     65.13 o 
   3  -5   5       60.84       50.36     22.05 o 
   4  -5   5     1514.99     1602.18    117.67 o 
   5  -5   5      303.74      295.72     40.63 o 
   6  -5   5      417.05      488.80     53.56 o 
   7  -5   5      194.62      247.73     42.88 o 
  -6  -4   5      559.57      734.90     74.32 o 
  -5  -4   5      104.12      155.84     55.60 o 
  -4  -4   5      590.41      610.69     41.22 o 
  -3  -4   5        7.25       -3.01     14.52 o 
  -2  -4   5      734.83      643.36     39.95 o 
  -1  -4   5      674.08      631.69     37.77 o 
   0  -4   5     2263.58     2879.08    134.15 o 
   1  -4   5     7008.22     6826.75    307.43 o 
   2  -4   5        3.18        7.16      8.37 o 
   3  -4   5     3676.50     3362.39    225.07 o 
   4  -4   5        0.60       21.10     17.29 o 
   5  -4   5     1540.04     1376.90    102.43 o 
   6  -4   5      143.33      176.75     33.21 o 
   7  -4   5      486.29      448.37     51.32 o 
   8  -4   5      194.94      185.73     40.36 o 
  -7  -3   5      188.38      234.87     45.87 o 
  -6  -3   5        2.04      -14.11     33.38 o 
  -5  -3   5     1026.96     1113.13     62.34 o 
  -4  -3   5      117.00      116.84     18.81 o 
  -3  -3   5     3563.51     3028.22    196.49 o 
  -2  -3   5     2648.13     2170.53    133.63 o 
   0  -3   5      249.79      350.47     30.39 o 
   1  -3   5       10.63       11.09      7.13 o 
   2  -3   5     1422.28     1507.28     71.01 o 
   3  -3   5      518.26      578.73     31.38 o 
   4  -3   5     3946.12     3555.34    236.64 o 
   5  -3   5        7.25      -12.52     15.25 o 
   6  -3   5      820.37      839.17     69.42 o 
   7  -3   5        9.81       24.02     26.47 o 
   8  -3   5      242.08      295.85     45.06 o 
  -7  -2   5      191.88      170.15     39.47 o 
  -6  -2   5      310.81      304.02     44.58 o 
  -5  -2   5       13.09       31.21     16.88 o 
  -4  -2   5      340.45      314.73     25.89 o 
  -3  -2   5      301.85      288.85     23.13 o 
  -2  -2   5     3594.63     2856.09    171.20 o 
  -1  -2   5      208.33      253.67     19.08 o 
   0  -2   5    11798.87    14680.64    653.04 o 
   1  -2   5     3246.61     3163.46    143.49 o 
   2  -2   5        1.38        1.32      4.60 o 
   3  -2   5     2628.89     2708.73    122.93 o 
   4  -2   5       33.41       35.62      7.98 o 
   5  -2   5     1584.45     1437.61    103.31 o 
   6  -2   5       12.77       18.58     18.92 o 
   7  -2   5      845.52      947.93     77.04 o 
   8  -2   5      128.33      104.20     32.46 o 
  -6  -1   5      395.55      437.48     48.93 o 
  -5  -1   5     1299.63     1214.42     64.17 o 
  -4  -1   5      547.64      477.88     31.78 o 
  -3  -1   5     3692.54     3335.75    154.76 o 
  -2  -1   5     4755.86     4443.39    202.80 o 
  -1  -1   5      580.21      611.31     50.30 o 
   0  -1   5     4210.85     4844.73    218.26 o 
   1  -1   5     2549.70     2471.63    163.89 o 
   2  -1   5      421.18      382.83     31.17 o 
   3  -1   5     3844.01     3597.17    161.62 o 
   4  -1   5     2068.72     1946.92     90.42 o 
   5  -1   5       58.68       50.00     10.54 o 
   6  -1   5      974.72     1158.98     86.30 o 
   7  -1   5      132.00      155.72     28.45 o 
   8  -1   5      389.69      422.10     46.76 o 
   9  -1   5      104.78       84.80     28.86 o 
  -8   0   5      112.56      130.81     41.24 o 
  -7   0   5      241.87      241.75     44.78 o 
  -6   0   5     1343.23     1175.31     94.87 o 
  -4   0   5     3157.83     2745.41    129.44 o 
  -3   0   5     3628.73     3163.34    146.47 o 
  -2   0   5     1181.54     1077.19     53.72 o 
  -1   0   5     1944.43     1918.04     85.85 o 
   0   0   5     6718.52     8189.75    291.62 o 
   1   0   5    11063.95    11009.81    489.23 o 
   2   0   5      704.54      687.94     49.07 o 
   3   0   5     3026.28     2926.99    132.64 o 
   4   0   5      912.65      817.95     41.48 o 
   5   0   5      213.01      204.10     17.28 o 
   6   0   5       55.72       58.80     19.53 o 
   7   0   5      791.23      781.93     65.95 o 
   8   0   5       20.92      -30.76     20.96 o 
  -8   1   5      186.99      171.03     49.82 o 
  -7   1   5       53.20       75.89     43.56 o 
  -6   1   5      383.88      462.05     61.66 o 
  -5   1   5     1345.41     1509.07    117.61 o 
  -4   1   5     1505.74     1461.57    108.55 o 
  -3   1   5    12950.81    12219.82    546.74 o 
  -2   1   5      534.59      468.76     28.05 o 
  -1   1   5     3206.72     3448.53    150.64 o 
   0   1   5     2026.78     2578.77     93.52 o 
   1   1   5       19.72        9.87      5.81 o 
   2   1   5       71.62       76.70      5.92 o 
   3   1   5     2339.64     2140.76     97.93 o 
   4   1   5     4395.67     3984.28    180.71 o 
   5   1   5      331.94      346.12     23.72 o 
   6   1   5      993.08     1073.58     63.09 o 
   7   1   5        2.62        5.63     20.49 o 
   8   1   5      407.69      365.34     47.03 o 
  -8   2   5       18.49       50.77     52.00 o 
  -7   2   5      503.29      529.02     74.46 o 
  -6   2   5      229.08      270.67     50.43 o 
  -5   2   5      328.65      341.52     48.80 o 
  -4   2   5      446.31      446.81     48.32 o 
  -3   2   5      242.80      264.89     33.55 o 
  -2   2   5     4867.04     4328.32    196.91 o 
  -1   2   5      555.11      516.57     22.22 o 
   0   2   5    32736.21    42163.26   1487.12 o 
   1   2   5      709.70      673.77     28.25 o 
   2   2   5      837.21      768.13     30.31 o 
   3   2   5      685.18      665.75     27.40 o 
   4   2   5        6.42       -0.37      5.41 o 
   5   2   5      595.88      476.64     24.18 o 
   6   2   5      100.91       62.57     17.28 o 
   7   2   5      912.18      820.70     78.51 o 
   8   2   5        0.96       -6.74     27.02 o 
  -7   3   5       33.69       23.89     39.68 o 
  -6   3   5      714.81      887.29     85.14 o 
  -5   3   5      174.11      216.09     39.00 o 
  -4   3   5     2360.00     2445.57    167.22 o 
  -3   3   5     1184.05     1048.25     78.68 o 
  -2   3   5      346.71      379.22     35.19 o 
  -1   3   5     1955.34     1951.80    127.61 o 
   0   3   5     2828.14     3867.47    138.74 o 
   1   3   5    14409.18    14309.83    505.54 o 
   2   3   5       91.07       99.01      6.76 o 
   3   3   5    14004.37    13717.87    485.47 o 
   4   3   5     1389.13     1330.89     63.84 o 
   5   3   5      258.86      307.42     24.53 o 
   6   3   5      593.62      677.45     42.22 o 
   7   3   5        0.35      -11.62     16.17 o 
   8   3   5      395.79      428.23     55.13 o 
  -7   4   5      355.43      458.17     67.65 o 
  -6   4   5       88.56       94.94     39.13 o 
  -5   4   5      385.89      482.81     54.17 o 
  -4   4   5      429.18      508.95     51.45 o 
  -3   4   5     1932.37     1982.76    134.96 o 
  -2   4   5       56.88       40.56     15.52 o 
  -1   4   5     1399.54     1351.24     91.81 o 
   0   4   5     5019.24     6088.47    261.73 o 
   1   4   5     3540.87     3534.80    154.02 o 
   2   4   5     5053.27     4747.78    205.44 o 
   3   4   5     1019.84      886.77     48.53 o 
   4   4   5     4476.01     4154.48    181.83 o 
   5   4   5       19.33       16.49     12.67 o 
   6   4   5     1193.70     1226.58     63.91 o 
   7   4   5      506.00      484.78     56.69 o 
   8   4   5       31.04       47.64     33.35 o 
  -7   5   5        7.28       94.94     46.14 o 
  -6   5   5      299.15      455.04     57.51 o 
  -5   5   5        7.04       -4.08     25.93 o 
  -4   5   5      687.61      798.74     67.72 o 
  -3   5   5     1444.72     1529.90    108.28 o 
  -2   5   5      403.27      419.99     39.61 o 
  -1   5   5     1099.54      926.35     66.90 o 
   0   5   5     1525.04     1597.62    106.44 o 
   1   5   5      709.80      802.69     55.88 o 
   2   5   5      694.92      701.22     36.81 o 
   3   5   5     3601.91     3201.33    141.85 o 
   4   5   5     1476.76     1369.72     66.20 o 
   5   5   5     1413.06     1465.29     71.94 o 
   6   5   5      299.28      359.55     70.88 o 
   7   5   5      231.71      249.50     46.28 o 
   8   5   5      132.06      152.45     46.01 o 
  -6   6   5        0.06       -5.04     29.27 o 
  -5   6   5      506.48      480.91     54.58 o 
  -4   6   5       92.28      104.27     28.58 o 
  -3   6   5      564.96      525.08     50.50 o 
  -2   6   5      689.78      772.95     60.91 o 
  -1   6   5     1215.86     1185.45     84.19 o 
   0   6   5     6410.12     7685.84    481.31 o 
   1   6   5      112.91      104.70     14.02 o 
   2   6   5     1071.27      901.81     46.49 o 
   3   6   5       39.72       35.64     13.03 o 
   4   6   5      220.73      223.91     21.07 o 
   5   6   5      101.33       76.32     37.30 o 
   6   6   5      298.45      356.15     48.12 o 
   7   6   5      168.54      196.08     44.44 o 
  -5   7   5        0.92       26.75     31.51 o 
  -4   7   5     1043.99     1096.16     87.80 o 
  -3   7   5      157.28      175.25     31.10 o 
  -2   7   5      517.60      499.42     47.44 o 
  -1   7   5       85.42      104.61     23.55 o 
   0   7   5      343.81      411.28     40.97 o 
   2   7   5     1399.42     1074.58     79.49 o 
   3   7   5     2433.56     2366.39    108.73 o 
   4   7   5       30.28        2.60     14.37 o 
   5   7   5      860.14      892.84     50.59 o 
   6   7   5       21.09       95.15     33.89 o 
  -4   8   5        2.07       -2.04     26.27 o 
  -3   8   5     1057.18      981.68     78.81 o 
  -2   8   5        0.45       -9.26     21.30 o 
  -1   8   5     1719.52     1667.92    117.33 o 
   0   8   5      559.93      665.14     57.92 o 
   1   8   5      212.42      199.48     31.10 o 
   2   8   5      570.74      494.58     49.07 o 
   3   8   5       33.29       44.03     23.68 o 
   4   8   5      581.10      477.82     34.38 o 
   5   8   5       33.26       23.00     29.27 o 
  -3   9   5       39.85       67.58     31.31 o 
  -2   9   5      408.57      416.73     49.41 o 
  -1   9   5       47.48       53.63     25.86 o 
   0   9   5      413.66      437.28     47.03 o 
   1   9   5       36.27       90.04     27.56 o 
   2   9   5      673.38      625.73     60.10 o 
   3   9   5      350.93      373.92     47.57 o 
   4   9   5        8.45       32.26     31.10 o 
   2  -8   6      111.88      116.38     36.75 o 
  -3  -7   6      413.24      435.85     57.78 o 
  -2  -7   6       51.48       63.43     32.46 o 
   0  -7   6      875.69      983.32     85.07 o 
   1  -7   6      442.15      375.69     48.46 o 
   2  -7   6     1013.93     1053.83     88.75 o 
   3  -7   6       17.28       25.52     28.31 o 
   4  -7   6      277.67      248.28     42.33 o 
   5  -7   6       23.05       19.67     31.38 o 
  -4  -6   6      432.00      454.84     55.40 o 
  -3  -6   6      156.94      200.64     41.31 o 
  -2  -6   6      150.30      194.39     25.98 o 
  -1  -6   6      283.10      352.97     30.86 o 
   0  -6   6      283.07      318.04     42.33 o 
   1  -6   6       44.62       42.67     25.18 o 
   2  -6   6     1212.89     1185.25     93.24 o 
   3  -6   6      577.30      555.36     56.56 o 
   4  -6   6      206.03      176.89     36.00 o 
   5  -6   6      648.85      752.60     70.78 o 
   6  -6   6       49.30       91.95     33.83 o 
  -5  -5   6      370.26      472.67     56.69 o 
  -4  -5   6        9.13       29.88     30.08 o 
  -3  -5   6      590.65      564.84     86.40 o 
  -2  -5   6        3.58        7.60     17.49 o 
  -1  -5   6     2259.48     2283.90    111.41 o 
   0  -5   6     1058.69     1407.08    161.54 o 
   1  -5   6      596.16      593.54     55.06 o 
   2  -5   6     1936.53     1835.62    131.08 o 
   3  -5   6       48.11       44.10     21.23 o 
   4  -5   6      631.30      596.54     57.10 o 
   5  -5   6        1.03       19.67     23.62 o 
   6  -5   6      514.33      481.72     54.65 o 
   7  -5   6       15.62       44.78     34.78 o 
  -6  -4   6      176.07      190.91     45.12 o 
  -5  -4   6      110.16      138.70     24.24 o 
  -4  -4   6     1389.24     1220.84    104.74 o 
  -3  -4   6      238.85      192.92     47.03 o 
  -2  -4   6     1797.23     1990.29    268.56 o 
  -1  -4   6      520.79      563.21     56.05 o 
   0  -4   6      381.51      430.61     28.82 o 
   1  -4   6       26.79       28.67     11.40 o 
   2  -4   6     1271.62     1166.60     86.64 o 
   3  -4   6     1476.84     1346.75     98.62 o 
   4  -4   6      509.55      464.37     45.33 o 
   5  -4   6     1811.37     1574.75    115.70 o 
   6  -4   6        0.13       21.23     24.84 o 
   7  -4   6      796.76      807.66     73.10 o 
  -6  -3   6      203.08      231.76     31.58 o 
  -5  -3   6      308.76      310.60     29.99 o 
  -4  -3   6      179.78      176.22     23.03 o 
  -3  -3   6      357.44      300.22     34.91 o 
  -2  -3   6        2.25        4.84     12.38 o 
  -1  -3   6     5335.20     5831.31    419.35 o 
   0  -3   6     1937.72     2082.54    152.62 o 
   1  -3   6     3167.61     2881.12    132.61 o 
   2  -3   6     2627.98     2404.11    110.66 o 
   3  -3   6      122.65       86.03     18.99 o 
   4  -3   6      685.56      709.38     58.12 o 
   5  -3   6       48.95       42.33     21.78 o 
   6  -3   6      851.06      822.90     70.37 o 
   7  -3   6       33.94       -4.22     25.79 o 
   8  -3   6      370.54      423.74     52.47 o 
  -7  -2   6      109.54      168.31     40.43 o 
  -6  -2   6      190.63      248.07     28.47 o 
  -5  -2   6      752.88      702.29     77.93 o 
  -4  -2   6     1172.28     1067.43     58.60 o 
  -3  -2   6      295.16      310.91     25.83 o 
  -2  -2   6      280.54      266.30     29.20 o 
  -1  -2   6     1342.55     1490.09    143.26 o 
   0  -2   6      247.58      304.83     20.84 o 
   1  -2   6       99.03      117.67     10.59 o 
   2  -2   6     4737.17     4564.18    205.36 o 
   3  -2   6      786.52      628.18     49.68 o 
   4  -2   6     2079.02     1909.67    131.42 o 
   5  -2   6     1333.19     1348.18     97.46 o 
   6  -2   6       79.42      122.85     26.82 o 
   7  -2   6      783.17      793.50     69.90 o 
   8  -2   6        0.66        5.17     28.52 o 
  -6  -1   6      115.12      122.71     32.12 o 
  -5  -1   6      743.08      610.44     39.31 o 
  -4  -1   6      932.52      914.41     80.55 o 
  -3  -1   6     2393.39     2029.54    115.36 o 
  -2  -1   6     4708.55     3955.94    182.02 o 
  -1  -1   6    10101.36    10413.25    466.59 o 
   0  -1   6       13.27       33.39      8.18 o 
   1  -1   6     3704.96     3407.40    153.99 o 
   2  -1   6     5731.98     5377.48    349.21 o 
   3  -1   6      487.96      458.17     37.64 o 
   4  -1   6     1190.13     1092.01     78.40 o 
   5  -1   6      618.01      440.68     39.61 o 
   6  -1   6      636.77      662.01     57.17 o 
   7  -1   6      103.40      131.15     29.06 o 
   8  -1   6      441.01      454.70     51.52 o 
  -7   0   6      499.03      425.85     54.92 o 
  -6   0   6       40.86       30.76     26.82 o 
  -5   0   6      585.77      542.11     48.73 o 
  -4   0   6     2739.66     2423.11    166.27 o 
  -3   0   6       12.94        5.72      9.26 o 
  -2   0   6    11300.06    11014.47    710.88 o 
  -1   0   6      798.33      709.92     35.18 o 
   0   0   6     3855.56     4767.98    171.34 o 
   1   0   6    10873.52    10359.17    461.27 o 
   2   0   6     1569.63     1350.84     92.02 o 
   3   0   6       25.23       21.44      9.53 o 
   4   0   6     2029.66     1989.30     92.23 o 
   5   0   6     1280.78     1157.34     82.28 o 
   6   0   6      276.69      264.41     30.42 o 
   7   0   6      495.50      591.77     54.58 o 
   8   0   6       57.45       44.65     26.88 o 
  -7   1   6        0.89       58.67     38.59 o 
  -6   1   6      426.03      455.59     58.53 o 
  -5   1   6        7.83       32.33     30.22 o 
  -4   1   6     1266.74     1244.33     66.07 o 
  -3   1   6       26.72       22.92     11.02 o 
  -2   1   6     3442.38     3400.33    156.82 o 
  -1   1   6    16753.10    15542.06    549.25 o 
   0   1   6     1786.57     2485.29     91.19 o 
   1   1   6    21600.94    21365.68    755.73 o 
   2   1   6        1.10        2.89      6.41 o 
   3   1   6     1277.41     1185.89     56.04 o 
   4   1   6       40.25       34.42     11.13 o 
   5   1   6      364.72      311.76     21.59 o 
   6   1   6      357.19      296.46     23.34 o 
   7   1   6      263.30      312.46     36.41 o 
   8   1   6      393.27      400.39     49.89 o 
  -7   2   6      333.30      297.89     60.71 o 
  -6   2   6       31.55       64.86     37.57 o 
  -5   2   6     1384.74     1378.33    110.19 o 
  -4   2   6      863.93      817.66     70.30 o 
  -3   2   6     2692.01     2293.07    109.85 o 
  -2   2   6       89.83       84.77     13.82 o 
  -1   2   6        7.85       13.10      5.53 o 
   0   2   6       46.65       55.69      6.32 o 
   1   2   6      365.76      395.21     30.61 o 
   2   2   6    10054.87     9654.01    343.33 o 
   3   2   6       32.06       31.92      6.11 o 
   4   2   6     7128.98     7099.46    254.29 o 
   5   2   6      307.92      329.22     19.29 o 
   6   2   6      431.71      437.30     46.59 o 
   7   2   6      308.84      326.84     48.05 o 
   8   2   6       90.51      106.04     36.55 o 
  -7   3   6       44.19       18.65     44.24 o 
  -6   3   6      211.59      298.44     51.93 o 
  -5   3   6       47.47       35.59     27.84 o 
  -4   3   6     1169.03     1123.18     87.66 o 
  -3   3   6      367.32      346.22     37.91 o 
  -2   3   6     8841.76     8703.87    544.54 o 
  -1   3   6     1959.53     1954.07     72.73 o 
   0   3   6     3885.66     4585.05    164.80 o 
   1   3   6     2135.31     1933.63     90.41 o 
   2   3   6     3129.26     2956.88    107.31 o 
   3   3   6     2783.58     2624.94     96.38 o 
   4   3   6     1059.88     1079.76     54.11 o 
   5   3   6     3820.83     3860.29    246.95 o 
   6   3   6      247.09      265.18     26.51 o 
   7   3   6      695.48      800.93     49.99 o 
  -7   4   6      336.36      494.31     72.96 o 
  -6   4   6       90.14      113.39     39.34 o 
  -5   4   6      511.18      602.05     64.25 o 
  -4   4   6       91.88       99.91     29.27 o 
  -3   4   6      309.15      304.50     37.64 o 
  -2   4   6     1615.83     1462.11    102.36 o 
  -1   4   6      550.92      567.75     45.53 o 
   0   4   6      232.83      233.98     16.72 o 
   1   4   6     6493.15     5522.04    238.17 o 
   2   4   6      619.83      565.36     30.47 o 
   3   4   6      179.61      159.47     17.90 o 
   4   4   6     3118.56     3081.70    137.54 o 
   5   4   6      368.32      405.03     29.11 o 
   6   4   6     1318.92     1368.72     70.50 o 
   7   4   6      137.25      239.08     27.69 o 
   8   4   6      467.47      389.91     55.06 o 
  -7   5   6       91.34       55.20     46.96 o 
  -6   5   6      293.56      369.02     55.67 o 
  -5   5   6      131.14      174.50     37.70 o 
  -4   5   6      676.22      637.92     60.10 o 
  -3   5   6      328.64      278.63     36.96 o 
  -2   5   6      833.52      785.88     61.93 o 
  -1   5   6      953.43      888.51     65.47 o 
   0   5   6      659.41      677.15    100.80 o 
   1   5   6     5278.11     4580.02    337.91 o 
   2   5   6      313.09      312.92     44.27 o 
   3   5   6     1008.81      994.84     49.91 o 
   4   5   6      593.80      606.19     35.44 o 
   5   5   6      763.32      829.65     46.36 o 
   6   5   6        5.99       -2.98     14.75 o 
   7   5   6      552.73      566.25     64.66 o 
   8   5   6      113.64      149.59     43.22 o 
  -6   6   6       95.22      128.63     44.92 o 
  -5   6   6      690.34      774.31     74.80 o 
  -4   6   6        0.56      -11.50     23.68 o 
  -3   6   6     1704.27     1636.07    117.67 o 
  -2   6   6        3.44       12.73     17.76 o 
  -1   6   6      238.39      230.72     28.79 o 
   0   6   6        6.26       16.67     15.93 o 
   1   6   6      861.66      876.82     45.38 o 
   2   6   6     2087.61     1881.11     86.87 o 
   3   6   6      603.40      518.94     42.74 o 
   4   6   6     2718.19     2478.64    113.70 o 
   5   6   6        6.03       11.81     15.00 o 
   6   6   6      376.48      479.37     35.58 o 
   7   6   6       46.48       88.34     35.73 o 
  -5   7   6       34.93       56.97     35.59 o 
  -4   7   6      638.71      656.97     65.47 o 
  -3   7   6        8.52       -3.40     23.28 o 
  -2   7   6     2379.03     2294.20    155.65 o 
  -1   7   6       68.48       46.01     19.81 o 
   0   7   6     2195.76     2393.36    159.67 o 
   1   7   6      264.51      294.49     34.51 o 
   2   7   6      141.02      127.52     17.73 o 
   3   7   6       66.14       67.42     16.34 o 
   4   7   6      226.74      216.77     31.99 o 
   5   7   6      579.37      553.40     37.35 o 
   6   7   6      123.05      177.77     41.24 o 
  -4   8   6       67.93       64.59     30.35 o 
  -3   8   6      837.71      953.17     78.95 o 
  -2   8   6        0.62       21.57     23.14 o 
  -1   8   6      906.27      768.79     65.06 o 
   0   8   6        1.69       16.33     19.67 o 
   1   8   6     2322.44     2110.65    143.74 o 
   2   8   6       22.32       20.08     21.10 o 
   3   8   6      979.14      810.06     46.72 o 
   4   8   6      430.96      351.33     30.14 o 
   5   8   6       78.60       81.66     20.81 o 
  -3   9   6      104.29      112.50     32.67 o 
  -2   9   6      592.36      441.77     50.91 o 
  -1   9   6        0.81       -0.61     25.39 o 
   0   9   6      611.31      733.68     65.27 o 
   1   9   6      240.90      238.41     37.02 o 
   2   9   6      312.31      264.48     37.77 o 
   3   9   6       34.44       20.15     26.95 o 
   4   9   6      344.55      373.03     48.39 o 
   0  -7   7        4.55      -16.40     28.45 o 
   1  -7   7      821.05      996.79     87.93 o 
   2  -7   7      285.31      256.58     44.78 o 
   3  -7   7      652.15      629.21     66.15 o 
   4  -7   7      518.24      474.37     56.76 o 
  -4  -6   7      254.53      268.70     49.55 o 
  -3  -6   7      101.55       99.16     35.94 o 
  -2  -6   7      934.49     1053.86    160.04 o 
  -1  -6   7        0.50      -21.78     23.75 o 
   0  -6   7      747.95      747.90     70.99 o 
   1  -6   7      432.34      401.75     48.73 o 
   2  -6   7      216.21      205.74     37.91 o 
   3  -6   7       89.40       57.78     26.13 o 
   4  -6   7      468.58      443.27     51.52 o 
   5  -6   7      224.26      244.60     42.06 o 
   6  -6   7      124.86      175.32     40.97 o 
  -5  -5   7      267.37      261.96     49.14 o 
  -4  -5   7      123.12       92.76     34.23 o 
  -3  -5   7      792.10      874.46     54.57 o 
  -2  -5   7      127.12      129.02     22.53 o 
  -1  -5   7      405.69      561.20     73.50 o 
   0  -5   7       22.95       28.79     23.21 o 
   1  -5   7     1276.27     1128.49     89.16 o 
   2  -5   7      139.12      126.25     29.54 o 
   3  -5   7     1188.12     1128.35     88.27 o 
   4  -5   7      613.49      603.75     58.94 o 
   5  -5   7      142.19      175.32     35.39 o 
   6  -5   7      418.23      450.14     54.17 o 
   7  -5   7       21.89       52.54     37.16 o 
  -5  -4   7      373.48      413.15     79.49 o 
  -4  -4   7        7.05      -12.62     17.24 o 
  -3  -4   7      879.74      719.61     45.74 o 
  -2  -4   7     1381.97     1317.47    109.78 o 
  -1  -4   7       49.05       52.61     25.52 o 
   0  -4   7     4341.98     5154.00    390.62 o 
   1  -4   7     1179.53      948.61     76.84 o 
   2  -4   7      836.48      709.86     60.23 o 
   3  -4   7      260.44      213.02     30.76 o 
   4  -4   7      637.01      549.92     51.18 o 
   5  -4   7      424.50      392.77     45.53 o 
   6  -4   7      209.33      235.48     38.73 o 
   7  -4   7      448.33      436.05     55.26 o 
  -6  -3   7      489.01      548.55     79.94 o 
  -5  -3   7      129.49      149.81     39.51 o 
  -4  -3   7      912.20      747.44     51.15 o 
  -3  -3   7     1308.45      978.72    117.88 o 
  -2  -3   7       34.49       20.62     15.82 o 
   0  -3   7      436.02      499.49     31.43 o 
   1  -3   7      950.74     1010.20     77.79 o 
   2  -3   7      163.74      163.34     25.52 o 
   3  -3   7     3018.91     2601.15    177.09 o 
   4  -3   7      900.14      736.47     60.37 o 
   5  -3   7      467.21      437.21     44.58 o 
   6  -3   7      535.70      586.94     56.15 o 
   7  -3   7      127.23      105.36     32.53 o 
   8  -3   7      296.39      317.77     49.27 o 
  -6  -2   7       11.01       35.57     19.79 o 
  -5  -2   7        1.99      -11.33     15.70 o 
  -4  -2   7        3.47       22.46     16.58 o 
  -3  -2   7     1383.87     1179.99     63.34 o 
  -2  -2   7     2223.36     1893.86    128.56 o 
  -1  -2   7     3920.70     4653.96    237.19 o 
   0  -2   7     4342.35     4720.04    368.57 o 
   1  -2   7      367.90      457.02     70.61 o 
   2  -2   7      271.70      257.40     28.52 o 
   3  -2   7      275.52      251.21     28.24 o 
   4  -2   7     1191.06     1151.56     85.14 o 
   5  -2   7      221.31      168.99     26.27 o 
   6  -2   7      640.46      615.25     54.99 o 
   7  -2   7      342.97      321.72     41.99 o 
   8  -2   7      147.92      171.51     38.05 o 
  -7  -1   7      140.42      139.66     32.19 o 
  -6  -1   7      523.79      546.79     58.05 o 
  -5  -1   7        0.43       -3.98     28.28 o 
  -4  -1   7      578.55      544.57     36.73 o 
  -3  -1   7     1102.10      855.87     50.74 o 
  -2  -1   7      107.56      131.07     16.12 o 
  -1  -1   7     1696.24     1960.43     72.81 o 
   0  -1   7     3753.56     4558.35    207.36 o 
   1  -1   7     6576.35     6538.91    426.53 o 
   2  -1   7     2736.17     2444.88    164.50 o 
   3  -1   7     7219.83     6814.48    442.04 o 
   4  -1   7      176.25      177.16     22.39 o 
   5  -1   7      818.69      769.95     60.30 o 
   6  -1   7      496.17      565.30     51.66 o 
   7  -1   7      378.00      408.29     45.26 o 
   8  -1   7      281.87      401.89     47.64 o 
  -7   0   7      294.23      259.85     44.71 o 
  -6   0   7       13.42       25.66     30.22 o 
  -5   0   7     1211.06     1252.15     68.99 o 
  -4   0   7      323.77      286.69     26.10 o 
  -3   0   7     4273.63     3995.00    266.66 o 
  -2   0   7      403.60      368.54     37.98 o 
   0   0   7    20534.18    27223.48    962.52 o 
   1   0   7      553.66      550.99     67.72 o 
   2   0   7     6687.63     6279.67    407.33 o 
   3   0   7     1332.79     1234.86     85.89 o 
   4   0   7     1668.03     1454.97    100.59 o 
   5   0   7      258.04      220.78     25.25 o 
   6   0   7      572.29      582.11     50.50 o 
   7   0   7      110.01      104.74     25.93 o 
   8   0   7      228.85      254.88     38.52 o 
  -7   1   7       92.41       63.16     39.13 o 
  -6   1   7      294.35      279.59     48.80 o 
  -5   1   7       42.56      -13.14     27.22 o 
  -4   1   7     1714.98     1471.48     78.88 o 
  -3   1   7      230.94      200.92     34.23 o 
  -2   1   7     1021.76      889.37     47.74 o 
  -1   1   7     1633.55     1476.85     56.34 o 
   0   1   7     7220.27     9661.65    343.65 o 
   2   1   7     4380.62     4669.68    167.42 o 
   3   1   7    12997.42    12456.41    553.73 o 
   4   1   7       68.04       86.19     10.31 o 
   5   1   7     2353.71     2453.39    163.95 o 
   6   1   7       28.35       53.70     17.70 o 
   8   1   7      134.20       46.96     34.37 o 
   9   1   7       76.78       30.90     34.03 o 
  -7   2   7      168.12      144.69     50.98 o 
  -6   2   7      129.92      123.19     41.31 o 
  -5   2   7      106.76      152.25     38.39 o 
  -4   2   7       30.01        6.13     22.66 o 
  -3   2   7     2060.55     1780.08     88.02 o 
  -2   2   7     1905.64     1663.42     80.87 o 
  -1   2   7    11305.43    10883.84    385.56 o 
   0   2   7     5475.16     7156.85    255.64 o 
   1   2   7     1317.57     1234.74     47.51 o 
   2   2   7       84.15       86.72      8.22 o 
   3   2   7       71.05       70.19      7.66 o 
   4   2   7      971.99      803.32     33.99 o 
   5   2   7        1.48        0.21     12.61 o 
   6   2   7     1461.48     1507.24    106.31 o 
   7   2   7       87.62      125.36     33.76 o 
   8   2   7      469.17      573.33     62.89 o 
  -7   3   7      273.27      349.55     62.75 o 
  -6   3   7      395.60      495.88     65.13 o 
  -5   3   7      363.13      389.91     53.70 o 
  -4   3   7      750.48      737.76     67.11 o 
  -3   3   7       13.18       -9.46     19.06 o 
  -2   3   7      125.73      123.69     14.90 o 
  -1   3   7      371.19      383.41     44.27 o 
   0   3   7     5304.33     6443.83    230.58 o 
   1   3   7     1254.46     1308.74     73.90 o 
   2   3   7    11632.34    11071.43    393.69 o 
   3   3   7     3012.53     2796.55    102.96 o 
   4   3   7      180.26      177.95     17.60 o 
   5   3   7     1088.23     1133.05     70.34 o 
   6   3   7      182.26      196.36     23.93 o 
   7   3   7     1110.39     1368.19    103.04 o 
   8   3   7      139.71      200.30     42.88 o 
  -7   4   7      119.74      150.00     56.08 o 
  -6   4   7      171.81      269.45     51.86 o 
  -5   4   7      543.21      698.76     69.76 o 
  -4   4   7      821.74      797.79     69.56 o 
  -3   4   7     1915.91     1710.12    121.76 o 
  -2   4   7      891.12     1023.74     76.57 o 
  -1   4   7      777.59     1051.26     51.57 o 
   0   4   7     2862.48     3671.82    160.28 o 
   1   4   7      143.09      143.44     22.14 o 
   2   4   7     1415.42     1277.20     60.57 o 
   3   4   7     1191.51     1083.82     53.17 o 
   4   4   7      643.81      629.14     85.45 o 
   5   4   7      781.40      797.31     82.22 o 
   6   4   7      642.48      741.49     45.88 o 
   7   4   7        0.10       18.95     19.35 o 
  -6   5   7       30.51       12.45     37.57 o 
  -5   5   7      185.97      160.69     40.50 o 
  -4   5   7      965.91     1002.78     82.62 o 
  -3   5   7       33.99       53.90     23.62 o 
  -2   5   7      709.61      749.33     62.55 o 
  -1   5   7     1623.09     1577.20    108.35 o 
   0   5   7     1211.64     1446.84     93.45 o 
   1   5   7      807.50      855.31     50.53 o 
   2   5   7     1049.20      811.13     79.08 o 
   3   5   7     2491.18     2335.18    106.19 o 
   4   5   7      212.54      182.23     22.73 o 
   5   5   7     1354.71     1490.64     90.62 o 
   6   5   7      186.03      185.82     49.75 o 
   7   5   7      519.55      680.31     46.30 o 
   8   5   7        0.13       40.56     35.19 o 
  -6   6   7      241.48      247.12     53.56 o 
  -5   6   7       22.71       19.60     30.01 o 
  -4   6   7      364.98      385.96     48.66 o 
  -3   6   7     1031.59     1038.65     82.42 o 
  -2   6   7       14.82       18.51     21.10 o 
  -1   6   7     4803.59     4722.89    302.05 o 
   0   6   7      580.41      646.63     52.27 o 
   1   6   7     1170.12     1002.33     50.79 o 
   2   6   7       65.27       72.61     14.24 o 
   3   6   7      221.26      188.06     19.15 o 
   4   6   7      196.16      188.40     28.14 o 
   5   6   7      343.68      335.10     27.82 o 
   6   6   7      621.25      590.05     76.97 o 
   7   6   7       20.71       -2.93     31.78 o 
  -5   7   7      229.25      340.43     53.36 o 
  -4   7   7      344.12      383.10     52.20 o 
  -3   7   7       45.19       29.47     26.41 o 
  -2   7   7      188.06      166.06     30.01 o 
  -1   7   7       32.87       10.75     17.15 o 
   0   7   7     1798.77     2062.39    139.66 o 
   1   7   7       11.11       18.51     16.81 o 
   2   7   7     3981.34     3632.32    161.91 o 
   3   7   7      224.74      193.25     21.06 o 
   4   7   7      755.32      675.24     40.96 o 
   5   7   7       70.89       43.11     33.79 o 
   6   7   7      164.93      182.22     25.17 o 
  -4   8   7      445.26      437.48     54.11 o 
  -3   8   7      454.14      343.49     46.82 o 
  -2   8   7      602.98      633.97     58.80 o 
  -1   8   7     1346.19     1302.65     97.26 o 
   0   8   7       29.40       45.06     24.77 o 
   1   8   7      591.99      546.17     51.04 o 
   2   8   7       10.48      -15.86     21.10 o 
   3   8   7      819.06      808.38     46.90 o 
   4   8   7       12.68        2.42     16.85 o 
   5   8   7      804.00      756.00     58.94 o 
  -3   9   7      150.81      101.88     32.60 o 
  -2   9   7      199.24      177.50     35.66 o 
  -1   9   7      340.34      278.84     42.13 o 
   0   9   7      511.79      437.89     48.87 o 
   1   9   7      201.57      166.74     32.94 o 
   2   9   7      742.97      618.45     58.87 o 
   3   9   7       85.61       85.62     31.99 o 
   4   9   7      271.51      317.63     46.35 o 
   0  -7   8        5.04        8.44     27.70 o 
   1  -7   8      585.74      438.23     58.73 o 
   2  -7   8        7.31       35.05     32.80 o 
   3  -7   8      434.10      506.36     61.25 o 
  -3  -6   8       49.75       25.52     34.57 o 
  -2  -6   8      451.61      614.10     64.66 o 
  -1  -6   8       44.85       11.77     27.63 o 
   0  -6   8      386.63      385.42     51.11 o 
   1  -6   8       92.81      121.42     35.25 o 
   2  -6   8      862.60      773.56     74.46 o 
   3  -6   8       39.62       79.36     31.51 o 
   4  -6   8      348.68      298.64     45.12 o 
   5  -6   8      100.63      122.30     37.84 o 
  -4  -5   8      457.94      465.86     56.63 o 
  -3  -5   8      124.76      114.73     24.09 o 
  -2  -5   8      880.57      885.89     54.73 o 
  -1  -5   8     1441.42     1534.32    118.01 o 
   0  -5   8        0.93      -18.04     23.21 o 
   1  -5   8      931.56      704.55     67.45 o 
   2  -5   8      136.37       78.34     30.90 o 
   3  -5   8      537.88      490.30     52.88 o 
   4  -5   8        9.91       39.41     27.16 o 
   5  -5   8      549.94      541.41     57.58 o 
   6  -5   8      172.78      160.82     40.50 o 
  -5  -4   8      508.91      493.03     83.13 o 
  -4  -4   8       33.57       50.25     22.42 o 
  -3  -4   8      472.19      543.49     42.33 o 
  -2  -4   8       33.80       48.72     18.19 o 
  -1  -4   8      731.28      763.33     46.11 o 
   0  -4   8       49.05       56.35     26.68 o 
   1  -4   8     1006.59      874.69     75.07 o 
   2  -4   8     2824.78     2573.58    179.95 o 
   3  -4   8       10.43       -1.23     18.17 o 
   4  -4   8     1352.29     1223.77     94.26 o 
   5  -4   8      224.07      215.68     37.30 o 
   6  -4   8      364.74      430.07     51.32 o 
   7  -4   8      109.57      135.57     38.11 o 
  -6  -3   8      270.04      277.45     34.79 o 
  -5  -3   8      495.09      474.78     41.65 o 
  -4  -3   8      840.04      688.11    140.24 o 
  -3  -3   8      203.46      165.00     35.80 o 
  -2  -3   8     2372.08     2393.99    240.08 o 
  -1  -3   8     2943.51     2904.09    417.58 o 
   0  -3   8      479.58      562.33     34.87 o 
   1  -3   8     2147.86     1603.81    117.40 o 
   2  -3   8        0.19       -8.10     16.95 o 
   3  -3   8      352.48      305.11     35.73 o 
   4  -3   8       24.15       48.80     22.39 o 
   5  -3   8      785.29      716.93     63.02 o 
   6  -3   8      160.10      135.98     32.26 o 
   7  -3   8      379.90      448.92     53.49 o 
   8  -3   8      135.55      139.45     38.59 o 
  -6  -2   8       57.36       50.83     23.58 o 
  -5  -2   8      737.65      634.35     44.81 o 
  -4  -2   8      168.19      155.02     23.63 o 
  -3  -2   8       28.59       34.76     16.35 o 
  -2  -2   8       74.77       44.65     14.80 o 
  -1  -2   8        2.49       18.43     22.94 o 
   0  -2   8       13.55       14.10     10.58 o 
   1  -2   8     4650.32     4480.46    298.37 o 
   2  -2   8     3521.69     2889.45    195.74 o 
   3  -2   8      608.96      661.53     55.67 o 
   4  -2   8     1785.06     1546.64    110.39 o 
   5  -2   8       54.98       90.11     22.53 o 
   6  -2   8      577.97      573.94     53.97 o 
   7  -2   8       27.27       54.17     28.24 o 
   8  -2   8      302.88      300.34     46.48 o 
  -6  -1   8      320.60      307.83     47.98 o 
  -5  -1   8      244.99      243.83     26.95 o 
  -4  -1   8     1478.26     1424.13     75.04 o 
  -3  -1   8      632.05      548.44     36.38 o 
  -2  -1   8     4228.60     3590.20    167.36 o 
  -1  -1   8      768.33      692.44    135.64 o 
   0  -1   8      306.97      277.58     27.50 o 
   1  -1   8     1989.08     2166.16    211.19 o 
   2  -1   8       46.25       41.58     16.95 o 
   3  -1   8     2008.80     1810.91    125.09 o 
   4  -1   8     1276.45     1124.34     82.01 o 
   5  -1   8     2394.45     2060.35    141.97 o 
   6  -1   8       22.57       48.80     21.98 o 
   7  -1   8      863.07      829.64     71.33 o 
   8  -1   8       41.66      108.96     33.42 o 
  -7   0   8       51.21      110.19     35.12 o 
  -6   0   8      250.59      203.84     41.04 o 
  -5   0   8      372.68      364.19     32.81 o 
  -4   0   8        5.00        9.48     15.78 o 
  -3   0   8     1803.31     1589.22    101.27 o 
  -2   0   8        7.97        0.00     11.24 o 
  -1   0   8     5820.33     5715.39    238.28 o 
   0   0   8     1609.69     1990.19     74.77 o 
   1   0   8     7887.31     7176.13    350.64 o 
   2   0   8     4783.11     4518.17    297.08 o 
   3   0   8      345.49      275.09     27.56 o 
   4   0   8     5812.77     5783.04    376.50 o 
   5   0   8       20.16        9.46     15.11 o 
   6   0   8      910.20      904.30     70.92 o 
   7   0   8       52.19       -3.74     21.51 o 
   8   0   8      299.31      361.33     45.53 o 
  -7   1   8      260.20      281.42     52.00 o 
  -6   1   8      103.84       39.75     32.67 o 
  -5   1   8      369.43      321.03     31.48 o 
  -4   1   8      161.82      167.05     22.33 o 
  -3   1   8      109.21      108.23     17.76 o 
  -2   1   8     2059.65     1497.84    121.01 o 
  -1   1   8     2768.71     2211.28     82.72 o 
   0   1   8     3219.48     3431.91    125.43 o 
   1   1   8      294.59      275.03     30.63 o 
   2   1   8     1773.42     1746.70     65.44 o 
   3   1   8       90.42      114.51     17.01 o 
   4   1   8     3965.53     3707.92    243.24 o 
   5   1   8     1417.09     1321.50     92.97 o 
   6   1   8      325.56      402.57     38.59 o 
   8   1   8        0.14       -0.07     28.04 o 
  -7   2   8       45.23       28.58     36.48 o 
  -6   2   8      237.15      281.83     53.90 o 
  -5   2   8      638.96      625.67     67.11 o 
  -4   2   8      685.75      657.76     43.55 o 
  -3   2   8      106.24      115.82     17.31 o 
  -2   2   8      488.39      522.59     32.77 o 
  -1   2   8      160.70      176.36     40.28 o 
   0   2   8        1.09        5.66      6.56 o 
   1   2   8     8338.64     9990.24    569.72 o 
   2   2   8     4652.31     4684.29    169.41 o 
   3   2   8     5474.95     5063.93    182.43 o 
   4   2   8     1691.15     1683.25     65.04 o 
   5   2   8      333.44      313.27     23.06 o 
   6   2   8      223.29      235.14     37.84 o 
   7   2   8       32.02       39.75     30.01 o 
   8   2   8      346.47      300.62     46.82 o 
  -7   3   8      264.77      161.98     51.25 o 
  -6   3   8       29.80        3.81     34.78 o 
  -5   3   8      350.92      385.89     53.83 o 
  -4   3   8     1081.86      916.82     77.04 o 
  -3   3   8     2210.64     1970.17    137.14 o 
  -2   3   8     4401.42     3775.97    176.10 o 
  -1   3   8      449.56      479.95     40.90 o 
   0   3   8      165.09      185.67     12.51 o 
   1   3   8      337.38      299.05     16.13 o 
   2   3   8      253.51      238.55     20.28 o 
   3   3   8      308.18      313.27     28.35 o 
   4   3   8     3682.40     3430.67    152.73 o 
   5   3   8      844.20      859.76    106.07 o 
   6   3   8      752.96      896.20     75.75 o 
   7   3   8      699.67      998.90     84.53 o 
   8   3   8        3.66       15.65     32.06 o 
  -6   4   8      682.31      691.48     78.61 o 
  -5   4   8       53.31       57.78     35.12 o 
  -4   4   8      217.85      213.09     37.84 o 
  -3   4   8      922.18      815.69     68.13 o 
  -2   4   8      160.52      171.71     29.74 o 
  -1   4   8     2162.09     2082.07     99.65 o 
   0   4   8     5781.80     7103.85    254.49 o 
   1   4   8     3903.12     3434.64    125.15 o 
   2   4   8       77.76       73.19     23.07 o 
   3   4   8      315.65      268.37     20.68 o 
   4   4   8     1374.10     1333.26     68.74 o 
   5   4   8       72.04       61.48     16.35 o 
   6   4   8      320.27      414.33     33.52 o 
   7   4   8      172.64      158.85     40.02 o 
   8   4   8      278.86      296.33     49.68 o 
  -6   5   8       51.51       43.29     42.26 o 
  -5   5   8      666.71      697.67     71.67 o 
  -4   5   8       31.95       86.57     32.12 o 
  -3   5   8     1117.47     1072.47     85.96 o 
  -2   5   8      747.33      769.48     65.13 o 
  -1   5   8      122.18      139.59     25.93 o 
   0   5   8     2818.96     3380.44    149.73 o 
   1   5   8        3.52       53.02     16.95 o 
   2   5   8      490.81      518.69     31.30 o 
   3   5   8     1465.10     1325.42     64.84 o 
   4   5   8     1092.63     1061.60    111.48 o 
   5   5   8       19.56        9.01     20.69 o 
   6   5   8      293.67      365.58     32.36 o 
   7   5   8      458.86      509.97     40.65 o 
  -5   6   8        0.64       11.57     33.96 o 
  -4   6   8      746.09      709.31     68.81 o 
  -3   6   8        3.74       48.12     27.70 o 
  -2   6   8      816.62      873.06     72.89 o 
  -1   6   8        3.93       21.03     20.83 o 
   0   6   8      590.73      540.75     32.96 o 
   1   6   8     3817.93     4299.40    189.14 o 
   2   6   8      240.29      218.08     28.18 o 
   3   6   8     3461.85     2927.04    132.27 o 
   4   6   8      257.82      268.33     24.52 o 
   5   6   8      447.01      531.95     36.60 o 
   6   6   8       25.37       18.12     18.57 o 
   7   6   8      163.46      234.07     30.90 o 
  -5   7   8      341.63      451.44     60.10 o 
  -4   7   8       40.43       21.23     31.03 o 
  -3   7   8      936.40      903.35     78.20 o 
  -2   7   8      719.33      671.33     60.37 o 
   0   7   8      592.23      600.76     53.63 o 
   1   7   8        1.41       24.57     13.82 o 
   2   7   8       48.34       76.88     16.71 o 
   3   7   8       49.17       34.72     15.01 o 
   4   7   8     1451.66     1278.19     65.32 o 
   5   7   8        4.70       15.98     16.89 o 
   6   7   8      716.32      776.45     48.80 o 
  -4   8   8      215.49      220.17     44.78 o 
  -3   8   8        1.36      -14.29     26.82 o 
  -2   8   8      425.85      283.33     41.24 o 
  -1   8   8      142.90      110.60     28.24 o 
   0   8   8     1666.84     1959.83    136.12 o 
   1   8   8     1677.96     1675.89    118.56 o 
   2   8   8      382.52      346.65     33.18 o 
   3   8   8      957.84      717.11     43.65 o 
   4   8   8       48.97       59.60     20.23 o 
   5   8   8      303.45      211.97     27.64 o 
  -2   9   8       32.11       39.20     31.10 o 
  -1   9   8      181.12      213.02     36.62 o 
   0   9   8      422.46      389.23     45.94 o 
   1   9   8       98.56      102.56     30.63 o 
   2   9   8      184.90      202.27     35.80 o 
   3   9   8      335.30      304.36     42.60 o 
   1  -7   9      429.62      433.20     60.78 o 
  -2  -6   9      142.48      128.36     37.30 o 
  -1  -6   9      356.75      416.25     53.70 o 
   0  -6   9      660.74      772.27     76.02 o 
   1  -6   9       13.02       58.26     31.99 o 
   2  -6   9      453.47      363.64     54.17 o 
   3  -6   9       48.39       94.19     37.23 o 
   4  -6   9      334.78      276.66     46.28 o 
  -3  -5   9       14.44       41.44     21.75 o 
  -2  -5   9      319.00      438.57     54.65 o 
  -1  -5   9        6.78       61.39     30.01 o 
   0  -5   9     1296.45     1344.71    106.99 o 
   1  -5   9      572.43      614.51     64.72 o 
   2  -5   9      360.62      294.97     46.08 o 
   3  -5   9      900.88      851.08     77.52 o 
   4  -5   9        0.12        3.06     25.18 o 
   5  -5   9      467.69      446.54     54.86 o 
   6  -5   9       15.33      -19.19     29.81 o 
  -4  -4   9      330.26      303.35     48.97 o 
  -3  -4   9     1096.31     1172.22     67.88 o 
  -2  -4   9       13.92       16.78     17.76 o 
  -1  -4   9     1380.03     1696.37    127.07 o 
   0  -4   9      203.66      195.26     35.73 o 
   1  -4   9      195.98      234.46     38.59 o 
   2  -4   9       63.72       32.53     24.57 o 
   3  -4   9      478.20      423.33     48.87 o 
   4  -4   9      597.96      575.44     56.76 o 
   5  -4   9       52.27       93.10     31.72 o 
   6  -4   9      639.49      761.51     72.69 o 
   7  -4   9        1.49       39.27     35.19 o 
  -5  -3   9      140.34       81.44     24.40 o 
  -4  -3   9      448.09      343.66     55.74 o 
  -3  -3   9      975.20     1007.97     59.85 o 
  -2  -3   9      639.44      703.13     86.98 o 
  -1  -3   9     2959.80     3176.05    150.50 o 
   0  -3   9     2751.27     3262.14    225.21 o 
   2  -3   9     1492.53     1474.91    111.00 o 
   3  -3   9     2523.77     2157.40    152.25 o 
   4  -3   9      111.06      147.01     28.38 o 
   5  -3   9      793.49      781.59     67.11 o 
   6  -3   9        0.18       -7.96     23.41 o 
   7  -3   9      352.72      296.12     45.60 o 
  -6  -2   9       85.21       96.09     27.08 o 
  -5  -2   9      624.34      617.63     45.87 o 
  -4  -2   9      255.16      221.75     26.80 o 
  -3  -2   9     2878.96     2416.62    327.36 o 
  -2  -2   9      138.25      155.84     31.95 o 
  -1  -2   9      851.43     1261.92     65.02 o 
   0  -2   9       16.61       66.56     23.89 o 
   1  -2   9      494.01      427.48     46.14 o 
   2  -2   9       48.86       11.43     19.60 o 
   3  -2   9      789.45      708.22     59.55 o 
   4  -2   9      315.75      255.02     32.53 o 
   5  -2   9      539.11      539.71     50.70 o 
   6  -2   9      759.75      730.61     64.52 o 
   7  -2   9       54.67       96.92     29.95 o 
   8  -2   9      364.90      512.14     59.96 o 
  -6  -1   9       93.82       86.08     24.13 o 
  -5  -1   9      221.31      235.55     41.86 o 
  -4  -1   9      229.39      219.49     39.13 o 
  -3  -1   9      130.41      133.53     20.90 o 
  -2  -1   9      366.75      365.21     28.86 o 
  -1  -1   9     1325.65     1366.26    139.83 o 
   0  -1   9     6663.03     9109.09    593.82 o 
   1  -1   9       51.84       60.03     20.62 o 
   2  -1   9     4038.73     3118.53    211.32 o 
   3  -1   9     1230.00     1137.95     84.39 o 
   4  -1   9      244.05      212.21     28.45 o 
   5  -1   9      846.56      951.94     74.18 o 
   6  -1   9      108.33       92.15     25.45 o 
   7  -1   9      713.02      643.16     60.91 o 
   8  -1   9       43.49       69.69     33.01 o 
  -6   0   9      423.69      418.97     52.27 o 
  -5   0   9       47.85       78.85     21.32 o 
  -4   0   9     2064.88     1721.57     89.27 o 
  -3   0   9      326.47      288.61     26.80 o 
  -2   0   9       49.07       64.48     15.18 o 
  -1   0   9     1997.06     2290.70    109.88 o 
   0   0   9     1172.90     1244.34     49.23 o 
   1   0   9     2229.98     3110.71    218.04 o 
   2   0   9      216.60      182.81     26.13 o 
   3   0   9     4731.85     3854.39    255.56 o 
   4   0   9      215.34      169.19     24.02 o 
   5   0   9     1036.23     1019.25     76.70 o 
   6   0   9     1340.63     1279.44     94.74 o 
   7   0   9      147.59      174.57     31.99 o 
  -6   1   9       29.16       18.99     31.58 o 
  -5   1   9      307.10      335.34     51.66 o 
  -4   1   9      444.00      406.40     33.33 o 
  -3   1   9      871.36      638.12     40.95 o 
  -2   1   9        5.60      -11.96     11.25 o 
  -1   1   9     2888.66     2576.77     95.79 o 
   0   1   9      824.87     1019.63     41.66 o 
   1   1   9        4.40       32.67     15.59 o 
   2   1   9     2627.34     2330.03     86.22 o 
   3   1   9     1741.61     1381.82     67.13 o 
   4   1   9     1537.72     1343.69     94.53 o 
   5   1   9      127.82      181.45     24.43 o 
   6   1   9      888.93      747.63     60.37 o 
   8   1   9      282.94      262.57     44.51 o 
  -6   2   9      195.94      155.17     45.40 o 
  -5   2   9        1.28      -17.22     26.41 o 
  -4   2   9      506.43      478.22     36.43 o 
  -3   2   9     2208.20     1838.46     92.01 o 
  -2   2   9      684.03      528.68     34.58 o 
  -1   2   9     3761.92     4278.25    155.27 o 
   0   2   9      559.00      750.58     32.62 o 
   1   2   9      531.61      456.36     22.28 o 
   2   2   9      741.52      752.77     48.61 o 
   3   2   9      604.19      520.21     24.42 o 
   4   2   9      173.19      162.76     29.81 o 
   5   2   9     1958.70     1938.59    129.24 o 
   6   2   9      654.93      781.86     67.58 o 
   7   2   9      500.53      558.90     60.10 o 
   8   2   9      247.13      339.55     52.75 o 
  -6   3   9       11.21      -35.19     34.71 o 
  -5   3   9      580.72      584.97     65.75 o 
  -4   3   9       36.85       19.12     23.55 o 
  -3   3   9      151.67      162.31     21.35 o 
  -2   3   9       32.51       39.60     16.98 o 
  -1   3   9     1696.21     1505.08     59.08 o 
   0   3   9     7488.02     9529.36    340.57 o 
   1   3   9     3356.34     3004.37    110.75 o 
   2   3   9     5068.13     4840.62    178.25 o 
   3   3   9        6.94        8.89      7.75 o 
   4   3   9      148.76      162.25     17.84 o 
   5   3   9       66.01       31.44     24.23 o 
   6   3   9      335.56      202.14     38.59 o 
   7   3   9      210.15      269.31     46.62 o 
   8   3   9      285.54      306.33     52.07 o 
  -6   4   9      733.20      796.22     83.17 o 
  -5   4   9      126.88      105.90     35.19 o 
  -4   4   9     3755.08     3448.14    231.54 o 
  -3   4   9       19.87       27.43     25.32 o 
  -2   4   9     1072.98     1053.21     80.85 o 
  -1   4   9      719.42      715.24     37.54 o 
   0   4   9      743.56      847.11     36.27 o 
   1   4   9      853.33     1000.19     81.38 o 
   2   4   9      809.33      840.76     44.16 o 
   3   4   9     2110.18     1977.85     91.87 o 
   4   4   9      993.42     1025.23    107.02 o 
   5   4   9      910.96     1089.62     81.53 o 
   6   4   9       26.13       26.00     28.72 o 
   7   4   9      219.18      233.10     46.69 o 
   8   4   9      132.17      114.82     44.03 o 
  -6   5   9       12.87      -24.84     38.59 o 
  -5   5   9      360.88      403.66     55.26 o 
  -4   5   9       33.86        4.56     26.82 o 
  -3   5   9     1465.36     1258.82     97.46 o 
  -2   5   9      863.82      905.46     75.00 o 
  -1   5   9     4290.11     4197.54    271.49 o 
   0   5   9        7.01       26.77     15.18 o 
   1   5   9      810.39      769.51     41.62 o 
   2   5   9     1870.18     1521.50     72.52 o 
   3   5   9      402.45      420.89     29.12 o 
   4   5   9     1172.27     1109.20     57.75 o 
   5   5   9       31.25       25.08     19.29 o 
   6   5   9      409.36      524.32     39.58 o 
   7   5   9        1.19       -1.29     33.21 o 
  -5   6   9      158.77      139.86     44.44 o 
  -4   6   9      643.05      554.20     62.07 o 
  -3   6   9       12.22       20.83     27.09 o 
  -2   6   9     1209.39     1463.68    108.55 o 
  -1   6   9      445.92      469.47     47.78 o 
   0   6   9     1143.39     1355.27     67.07 o 
   1   6   9      184.17      167.95     20.15 o 
   2   6   9     1050.56      928.34     49.71 o 
   3   6   9      212.26      221.39     25.18 o 
   4   6   9       67.54       86.18     20.66 o 
   5   6   9     1410.35     1266.96     67.09 o 
   6   6   9       26.68       50.66     21.94 o 
   7   6   9      488.20      637.92     65.00 o 
  -4   7   9      165.56      192.20     42.06 o 
  -3   7   9      417.31      307.83     44.37 o 
  -2   7   9       72.79       51.86     27.43 o 
  -1   7   9     1142.42     1076.90     83.51 o 
   0   7   9      911.36      978.28     75.89 o 
   1   7   9     1500.74     1448.45     71.83 o 
   2   7   9     1616.49     1312.57     66.31 o 
   3   7   9       46.57       45.95     29.47 o 
   4   7   9      231.23      208.13     31.41 o 
   5   7   9       23.25       26.42     18.73 o 
   6   7   9      190.60      214.10     34.30 o 
  -3   8   9      162.13      167.43     38.79 o 
  -2   8   9      292.27      305.86     44.44 o 
  -1   8   9       43.73       43.49     24.71 o 
   0   8   9       63.84       92.97     29.95 o 
   1   8   9        2.33       15.04     23.28 o 
   2   8   9      783.57      740.29     44.53 o 
   3   8   9      567.41      420.60     33.24 o 
   4   8   9      765.20      724.32     74.59 o 
   5   8   9      712.95      722.16     48.38 o 
  -2   9   9      231.07      189.88     39.95 o 
  -1   9   9      572.54      410.80     49.62 o 
   0   9   9       11.08       34.85     29.27 o 
   1   9   9      539.14      546.58     56.76 o 
   2   9   9      261.16      241.95     40.15 o 
   3   9   9       35.38       60.33     21.48 o 
  -1  -6  10      418.13      486.83     60.23 o 
   0  -6  10       20.08       -4.70     31.03 o 
   1  -6  10      783.00      633.15     71.73 o 
   2  -6  10      456.74      412.44     58.67 o 
   3  -6  10      167.58      162.80     41.72 o 
   4  -6  10      337.09      392.90     57.71 o 
  -3  -5  10      200.56      250.12     48.73 o 
  -2  -5  10      920.57     1041.24     91.06 o 
  -1  -5  10       31.59       71.46     30.01 o 
   0  -5  10      254.30      292.79     45.46 o 
   1  -5  10       53.77       17.49     31.44 o 
   2  -5  10      509.60      514.66     62.27 o 
   3  -5  10       71.78       18.24     32.33 o 
   4  -5  10      403.31      434.42     54.92 o 
   5  -5  10      345.11      312.80     49.89 o 
  -4  -4  10      167.06      118.55     27.52 o 
  -3  -4  10      176.07      136.80     39.95 o 
  -2  -4  10      583.51      719.93     70.03 o 
  -1  -4  10      899.38      931.46     81.06 o 
   0  -4  10      606.70      645.00     65.34 o 
   1  -4  10     2529.68     2301.55    167.77 o 
   2  -4  10       93.03       58.12     30.42 o 
   3  -4  10      552.09      574.49     60.16 o 
   4  -4  10       58.91      107.47     33.21 o 
   5  -4  10      132.60       92.29     31.99 o 
   6  -4  10      216.55      243.92     43.90 o 
  -4  -3  10       18.61        6.98     45.94 o 
  -3  -3  10      227.03      219.62     28.06 o 
  -2  -3  10     1223.62     1254.46    102.36 o 
  -1  -3  10      283.39      427.27     50.30 o 
   0  -3  10      817.15      869.05     77.45 o 
   1  -3  10     2276.83     2078.52    152.38 o 
   2  -3  10     1097.85     1011.63     85.28 o 
   3  -3  10      562.98      436.87     48.80 o 
   4  -3  10     1279.62     1200.09     93.72 o 
   5  -3  10      524.60      419.24     47.98 o 
   6  -3  10      169.71      207.92     39.54 o 
   7  -3  10      395.38      433.94     54.24 o 
  -5  -2  10       45.47       45.72     37.23 o 
  -4  -2  10      240.27      190.65     27.59 o 
  -3  -2  10      190.02      200.04     25.86 o 
  -2  -2  10      177.04      185.53     23.04 o 
  -1  -2  10     2107.41     2650.36    187.30 o 
   0  -2  10     1264.00     1721.08    127.95 o 
   1  -2  10     3466.09     2784.64    194.51 o 
   2  -2  10        6.84        3.95     20.42 o 
   3  -2  10       93.62       55.40     22.60 o 
   4  -2  10        0.65      -19.06     19.67 o 
   5  -2  10       81.76       35.05     22.39 o 
   6  -2  10       61.02       31.24     25.18 o 
   7  -2  10      244.94      257.13     40.50 o 
  -5  -1  10      519.73      438.82     37.89 o 
  -4  -1  10       93.13      116.80     21.61 o 
  -3  -1  10     1444.23     1184.43     98.69 o 
  -2  -1  10     1007.60      835.29     73.64 o 
   0  -1  10       23.70       47.05     21.98 o 
   1  -1  10      189.30      274.55     36.68 o 
   2  -1  10      743.64      776.76     66.15 o 
   3  -1  10      424.10      383.99     40.97 o 
   4  -1  10     2977.74     2427.19    167.43 o 
   5  -1  10      153.88      128.36     26.07 o 
   6  -1  10      472.50      612.60     57.24 o 
   7  -1  10      248.42      290.27     41.72 o 
   8  -1  10      115.81      162.18     38.45 o 
  -6   0  10      159.27      151.58     27.23 o 
  -5   0  10        3.19       -6.68     19.23 o 
  -4   0  10      387.28      312.28     31.11 o 
  -3   0  10       38.80       23.88     16.69 o 
  -2   0  10     3027.72     2435.47    118.02 o 
  -1   0  10       25.06       51.21     14.76 o 
   0   0  10     5436.58     7021.77    252.75 o 
   1   0  10     2226.35     2595.90    118.51 o 
   2   0  10      194.82      177.91     29.47 o 
   3   0  10     2018.74     1943.09    136.53 o 
   4   0  10       29.32       21.23     17.90 o 
   5   0  10     1151.59      932.48     72.76 o 
   6   0  10       85.07      106.38     26.41 o 
   7   0  10      602.04      558.70     55.06 o 
  -6   1  10      181.33      144.49     38.52 o 
  -5   1  10      314.51      298.36     32.51 o 
  -4   1  10      115.47      118.68     23.60 o 
  -3   1  10      581.10      548.50     38.57 o 
  -2   1  10     2037.65     1634.40     83.14 o 
  -1   1  10       30.46       31.87      9.44 o 
   0   1  10      891.90     1140.63     46.41 o 
   1   1  10     1351.51     1789.00     79.95 o 
   2   1  10        5.53       -1.80     18.89 o 
   3   1  10     1577.16     1482.65     72.23 o 
   4   1  10     1259.82     1023.58     53.57 o 
   5   1  10       34.04       -6.35     30.80 o 
   6   1  10      567.58      692.16     58.80 o 
   7   1  10       73.21       67.38     28.93 o 
   8   1  10      344.83      279.72     45.33 o 
  -6   2  10      366.37      364.80     56.90 o 
  -5   2  10       74.48       83.85     32.60 o 
  -4   2  10      583.11      587.57     42.29 o 
  -3   2  10      679.42      599.91     40.66 o 
  -2   2  10      135.53      111.46     18.39 o 
  -1   2  10      108.70      101.34     23.34 o 
   0   2  10     1730.77     1791.58     69.20 o 
   1   2  10     7824.62     8311.29    297.20 o 
   2   2  10      129.13      149.43     15.25 o 
   3   2  10     1297.56     1117.41     57.17 o 
   4   2  10      275.37      246.32     21.18 o 
   5   2  10      156.47      140.81     30.29 o 
   6   2  10        8.86       46.69     27.16 o 
   7   2  10      561.55      554.95     59.08 o 
   8   2  10       85.21       66.43     38.25 o 
  -6   3  10       28.47       22.66     35.87 o 
  -5   3  10      760.11      771.18     74.86 o 
  -4   3  10       24.24      -11.09     22.87 o 
  -3   3  10     3831.55     3339.28    158.87 o 
  -2   3  10       12.27       26.77     19.60 o 
   0   3  10      672.75      816.74     44.01 o 
   1   3  10        7.86       39.85     20.18 o 
   2   3  10      184.87      245.50     16.14 o 
   3   3  10     1819.71     1696.70     66.01 o 
   4   3  10     3887.09     3416.56    213.84 o 
   5   3  10      271.48      369.83     45.19 o 
   6   3  10      640.69      861.15     75.27 o 
   7   3  10        0.32       25.52     32.06 o 
   8   3  10      251.78      333.49     55.06 o 
  -6   4  10       16.74       13.07     36.82 o 
  -5   4  10      124.05      119.58     39.47 o 
  -4   4  10      752.93      803.85     74.52 o 
  -3   4  10      228.67      209.55     35.59 o 
  -2   4  10     6729.31     6223.83    284.64 o 
  -1   4  10      605.42      661.27     41.04 o 
   0   4  10    12021.90    14666.71    522.12 o 
   1   4  10      288.65      311.37     21.96 o 
   2   4  10        5.27       -2.89     14.22 o 
   3   4  10      647.09      587.82     35.14 o 
   4   4  10       40.98       37.65     14.20 o 
   5   4  10      394.45      442.11     49.14 o 
   6   4  10      125.75       89.70     35.32 o 
   7   4  10      435.92      563.32     65.13 o 
   8   4  10        0.10       32.40     39.95 o 
  -5   5  10      177.80      103.52     40.56 o 
  -4   5  10      113.73       66.97     31.99 o 
  -3   5  10      580.97      539.84     57.92 o 
  -2   5  10       96.98      134.62     29.81 o 
  -1   5  10      540.88      586.71     95.15 o 
   0   5  10       89.01      133.30     27.67 o 
   1   5  10     3101.14     3488.11    155.38 o 
   2   5  10     1071.99      984.26     51.69 o 
   3   5  10     3610.24     3320.60    149.58 o 
   4   5  10      308.19      311.99     32.77 o 
   5   5  10       81.63      103.38     20.49 o 
   6   5  10      431.23      598.44     62.27 o 
   7   5  10        0.21       -5.51     33.55 o 
  -5   6  10      137.84       71.80     39.34 o 
  -4   6  10      284.45      236.85     43.08 o 
  -3   6  10      824.58      831.48     74.46 o 
  -2   6  10      277.32      242.09     38.66 o 
   0   6  10     1944.89     2125.81    130.37 o 
   1   6  10     1198.44     1228.47     75.38 o 
   2   6  10      949.14      851.67     46.84 o 
   3   6  10      286.41      269.29     25.15 o 
   4   6  10      564.06      574.83     54.07 o 
   5   6  10       11.81       12.60     18.21 o 
   6   6  10      193.25      216.84     41.24 o 
   7   6  10      325.42      338.05     53.83 o 
  -4   7  10      335.25      290.41     49.14 o 
  -3   7  10      726.81      657.59     67.04 o 
  -2   7  10      326.25      330.22     44.37 o 
  -1   7  10      419.41      415.64     48.05 o 
   0   7  10      375.42      385.89     43.35 o 
   2   7  10        9.60       -0.98     15.39 o 
   3   7  10     1061.74      995.94     84.02 o 
   4   7  10     1054.39      920.70     52.88 o 
   5   7  10      230.09      231.62     27.86 o 
   6   7  10      295.39      363.92     35.51 o 
  -3   8  10      178.07      205.13     41.58 o 
  -2   8  10      179.81      221.26     42.06 o 
  -1   8  10      457.18      356.90     44.78 o 
   0   8  10     1217.33     1418.83    107.06 o 
   1   8  10      119.64       76.50     29.27 o 
   2   8  10      139.62      127.92     25.08 o 
   3   8  10        1.29        2.20     17.36 o 
   4   8  10       99.15       99.81     39.78 o 
   5   8  10       63.67       77.11     23.47 o 
  -1   9  10       54.09       53.49     30.90 o 
   0   9  10      110.10      145.44     37.02 o 
   1   9  10      311.92      303.34     44.44 o 
   2   9  10      310.82      277.61     43.35 o 
   3   9  10      730.14      754.52     56.97 o 
   1  -6  11      150.45      177.29     45.74 o 
   2  -6  11       68.48       85.75     40.29 o 
  -2  -5  11      162.45      118.22     38.18 o 
  -1  -5  11      708.42      807.25     78.34 o 
   0  -5  11      931.98     1241.40    105.15 o 
   1  -5  11       55.47        4.56     30.97 o 
   2  -5  11      821.15      826.58     82.76 o 
   3  -5  11       37.10        6.13     31.78 o 
   4  -5  11      317.82      334.31     53.43 o 
  -3  -4  11      123.51      209.01     43.97 o 
  -2  -4  11      228.05      267.27     45.74 o 
  -1  -4  11      331.97      447.90     54.31 o 
   0  -4  11      211.97      347.99     49.96 o 
   1  -4  11      276.58      221.60     43.69 o 
   2  -4  11      524.66      521.88     61.25 o 
   3  -4  11     1270.18     1112.42     95.90 o 
   4  -4  11       73.10       40.22     32.67 o 
   5  -4  11      577.64      634.99     66.02 o 
   6  -4  11       15.90       56.97     33.76 o 
  -4  -3  11        1.29        7.02     23.33 o 
  -3  -3  11      189.26      155.79     41.65 o 
  -2  -3  11       69.69       36.41     29.74 o 
  -1  -3  11      737.75      857.34     76.70 o 
   0  -3  11      389.24      544.06     59.89 o 
   1  -3  11      388.67      477.09     55.06 o 
   2  -3  11     1567.78     1265.49    102.56 o 
   3  -3  11      780.37      752.39     70.17 o 
   4  -3  11      729.21      684.20     66.97 o 
   5  -3  11      317.45      280.06     42.74 o 
   6  -3  11      526.32      455.11     53.43 o 
   7  -3  11       16.21       90.11     38.11 o 
  -4  -2  11      998.98      676.30     75.07 o 
  -3  -2  11       88.44       89.02     22.48 o 
  -2  -2  11      814.93      928.80     83.24 o 
  -1  -2  11      399.01      430.34     50.16 o 
   0  -2  11       62.29      104.81     28.11 o 
   1  -2  11      408.27      623.56     62.95 o 
   2  -2  11      734.75      761.92     71.73 o 
   3  -2  11     1456.64     1406.78    107.81 o 
   4  -2  11      239.32      287.75     40.84 o 
   5  -2  11      337.12      256.79     37.50 o 
   6  -2  11        1.83       14.90     24.77 o 
   7  -2  11       96.90       92.56     32.80 o 
  -5  -1  11      201.75      204.17     29.16 o 
  -4  -1  11       33.52       24.31     48.53 o 
  -3  -1  11      350.51      325.37     33.79 o 
  -2  -1  11       24.79        1.90     14.98 o 
  -1  -1  11     3165.23     3582.63    245.69 o 
   0  -1  11     1261.57     1444.01    109.92 o 
   1  -1  11     1560.01     1583.87    119.51 o 
   2  -1  11      892.90      859.31     74.86 o 
   3  -1  11      128.91       90.45     26.82 o 
   4  -1  11      193.56      192.68     32.19 o 
   5  -1  11       95.06       79.83     25.39 o 
   6  -1  11      608.84      484.17     49.48 o 
   7  -1  11        0.05        4.76     27.29 o 
  -5   0  11      396.99      326.52     42.26 o 
  -4   0  11      464.68      447.47     61.19 o 
  -3   0  11       78.17       74.83     20.19 o 
  -2   0  11      132.50      122.31     27.84 o 
  -1   0  11      346.95      303.76     68.84 o 
   0   0  11      505.33      786.88     43.63 o 
   1   0  11       33.35       42.90     14.07 o 
   2   0  11     3744.17     3113.24    142.44 o 
   3   0  11      606.85      381.33     41.92 o 
   4   0  11      933.14      860.61     70.71 o 
   5   0  11     1058.91      995.16     78.34 o 
   6   0  11        1.08       35.80     23.07 o 
   7   0  11      584.05      633.70     60.71 o 
  -5   1  11      186.32      188.80     29.73 o 
  -4   1  11      579.81      543.31     41.74 o 
  -3   1  11      602.04      515.21     47.57 o 
  -2   1  11     2241.69     1891.12     95.06 o 
  -1   1  11     1738.12     1747.01     87.38 o 
   0   1  11      133.61      160.38     14.82 o 
   1   1  11      269.43      327.25     25.02 o 
   2   1  11     2885.50     2466.50    114.45 o 
   3   1  11       39.23       38.16     26.44 o 
   4   1  11      324.99      284.24     37.67 o 
   5   1  11      362.95      290.53     24.89 o 
   6   1  11      316.70      266.39     25.58 o 
   7   1  11       49.46       -9.73     29.61 o 
   8   1  11      257.97      188.86     43.35 o 
  -5   2  11       69.06       42.90     23.34 o 
  -4   2  11      857.31      766.34     50.38 o 
  -3   2  11        2.24      -17.16     15.91 o 
  -2   2  11     2080.71     1808.90     91.05 o 
  -1   2  11      302.77      270.15     19.03 o 
   0   2  11      228.55      270.86     19.06 o 
   1   2  11     1759.06     1652.48     92.35 o 
   2   2  11      699.01      662.29     38.75 o 
   3   2  11      729.79      640.07     38.31 o 
   4   2  11      680.20      665.17     46.04 o 
   5   2  11     1137.55     1050.01     80.45 o 
   6   2  11       63.64       21.92     25.59 o 
   7   2  11      361.66      457.02     53.97 o 
   8   2  11       17.05       41.18     38.18 o 
  -5   3  11        5.36        1.02     31.17 o 
  -4   3  11      186.10      157.14     39.37 o 
  -3   3  11      243.85      172.04     39.75 o 
  -2   3  11        4.30       -9.05     14.87 o 
  -1   3  11     7172.71     6293.92    228.62 o 
   0   3  11       76.40       97.51     13.37 o 
   1   3  11     6089.68     5591.24    202.67 o 
   2   3  11       17.18       15.37      9.64 o 
   3   3  11       89.42       91.13     25.32 o 
   4   3  11       87.93      137.14     28.79 o 
   5   3  11      234.87      248.76     38.25 o 
   6   3  11      340.28      387.94     48.73 o 
   7   3  11      178.89      232.63     46.21 o 
   8   3  11      339.41      461.92     62.75 o 
  -5   4  11      368.38      326.62     51.93 o 
  -4   4  11        0.45      -12.25     27.22 o 
  -3   4  11      604.10      625.53     62.41 o 
  -2   4  11       38.29       54.98     19.09 o 
  -1   4  11       12.48       26.48     12.13 o 
   0   4  11     2586.77     3284.02    122.74 o 
   1   4  11      723.62      709.03     32.98 o 
   2   4  11    10461.12     9524.67    410.21 o 
   3   4  11        5.40       -9.24     21.81 o 
   4   4  11     2569.43     2441.62    159.19 o 
   5   4  11      320.89      325.19     43.90 o 
   6   4  11       13.36        0.00     30.76 o 
   7   4  11      224.47      378.07     56.63 o 
  -5   5  11       48.05       14.09     31.65 o 
  -4   5  11      239.30      148.03     40.09 o 
  -3   5  11      346.39      320.97     44.44 o 
  -2   5  11     1026.82     1087.18     88.48 o 
  -1   5  11      864.46      956.53     52.90 o 
   0   5  11      112.83      142.20     19.75 o 
   1   5  11      473.59      483.39     32.24 o 
   2   5  11      290.63      242.82     23.06 o 
   3   5  11      422.02      367.44     28.53 o 
   4   5  11       98.96      129.77     38.22 o 
   5   5  11     1236.73     1147.75     91.13 o 
   6   5  11        0.07       -1.29     34.44 o 
   7   5  11      305.20      341.38     54.92 o 
  -4   6  11       84.65      133.33     38.93 o 
  -3   6  11       87.49       52.95     33.21 o 
  -2   6  11      627.64      650.03     64.72 o 
  -1   6  11      656.66      641.18     59.96 o 
   0   6  11      227.66      245.46     40.22 o 
   1   6  11     2658.28     2325.81    108.80 o 
   2   6  11      552.08      532.26     57.41 o 
   3   6  11        9.29        6.06     14.78 o 
   4   6  11     1013.77      887.78     63.60 o 
   5   6  11      243.74      320.83     46.76 o 
   6   6  11      236.11      384.13     54.17 o 
  -3   7  11        1.31       21.03     33.55 o 
  -2   7  11      462.11      391.14     49.48 o 
  -1   7  11      832.97      747.29     69.69 o 
   0   7  11      391.21      455.38     49.82 o 
   1   7  11     1857.28     1585.10     87.69 o 
   2   7  11      193.94      193.97     26.78 o 
   3   7  11      242.07      185.67     24.45 o 
   4   7  11      112.68      150.32     38.76 o 
   5   7  11      252.06      222.43     28.62 o 
   6   7  11       51.61       62.21     37.36 o 
  -2   8  11       14.75       -9.66     27.16 o 
  -1   8  11       67.85       67.58     31.85 o 
   0   8  11        1.59      -31.24     20.83 o 
   1   8  11      334.45      400.86     43.05 o 
   2   8  11      654.77      633.16     42.57 o 
   3   8  11      282.15      257.41     56.80 o 
   4   8  11      654.91      602.83     43.22 o 
   0   9  11      268.31      291.02     45.60 o 
   1   9  11       59.35      108.62     35.25 o 
   2   9  11       15.87      -17.83     29.06 o 
   0  -5  12       17.66       -4.97     32.40 o 
   1  -5  12      445.39      585.38     69.62 o 
   2  -5  12      394.30      404.07     60.37 o 
   3  -5  12      281.17      284.55     54.45 o 
  -2  -4  12      538.70      507.86     61.93 o 
  -1  -4  12        4.48        0.61     27.50 o 
   0  -4  12      830.14      975.56     88.82 o 
   1  -4  12      480.94      475.12     60.16 o 
   2  -4  12      183.12      176.82     43.01 o 
   3  -4  12      242.97      206.76     43.97 o 
   4  -4  12      183.92      203.56     47.30 o 
   5  -4  12      491.45      425.23     57.24 o 
  -3  -3  12      349.80      482.54     63.29 o 
  -2  -3  12      181.37      257.13     45.60 o 
  -1  -3  12      142.06      171.85     39.54 o 
   0  -3  12      149.57      190.97     38.45 o 
   1  -3  12      416.19      438.16     54.58 o 
   2  -3  12        2.17       13.41     31.31 o 
   3  -3  12      674.56      478.39     58.19 o 
   4  -3  12      423.18      409.31     54.17 o 
   5  -3  12      389.71      392.43     51.38 o 
   6  -3  12      436.43      355.68     51.32 o 
  -4  -2  12       36.53        4.32     58.29 o 
  -3  -2  12      205.45      189.82     43.63 o 
  -2  -2  12     1111.04     1391.47    113.25 o 
  -1  -2  12        1.53      -17.15     26.07 o 
   0  -2  12     2651.21     3316.52    230.18 o 
   1  -2  12      870.99      852.37     76.23 o 
   2  -2  12      222.20      151.16     37.09 o 
   3  -2  12      520.79      502.55     55.81 o 
   4  -2  12      287.24      193.49     36.68 o 
   5  -2  12      500.35      353.57     46.55 o 
   6  -2  12       99.83       87.18     31.10 o 
   7  -2  12      175.81      132.85     38.66 o 
  -4  -1  12      391.84      364.40     35.59 o 
  -3  -1  12      579.52      504.67     39.65 o 
  -2  -1  12        9.33        4.56     26.95 o 
  -1  -1  12       48.19       66.43     29.20 o 
   0  -1  12      102.82      129.45     32.87 o 
   1  -1  12      817.34     1255.10    153.92 o 
   2  -1  12      159.59      108.49     31.31 o 
   3  -1  12     2159.05     1851.95    136.46 o 
   4  -1  12      539.59      467.63     51.18 o 
   5  -1  12      344.93      289.18     40.70 o 
   6  -1  12      242.93      261.07     40.15 o 
   7  -1  12      121.45       90.59     33.49 o 
  -5   0  12      143.86      131.09     29.03 o 
  -4   0  12       67.90      105.77     26.37 o 
  -3   0  12     1118.55      947.13     92.39 o 
  -2   0  12     1152.23     1043.25     61.22 o 
  -1   0  12     1373.75     1662.34    125.57 o 
   0   0  12     1806.52     2281.00    162.80 o 
   1   0  12      215.68      303.48     24.90 o 
   2   0  12       71.94      165.22     33.96 o 
   3   0  12       31.01       47.16     23.41 o 
   4   0  12      757.80      733.20     65.75 o 
   5   0  12       80.88       42.06     23.68 o 
   6   0  12      411.73      370.17     42.95 o 
   7   0  12      294.97      299.05     42.26 o 
  -5   1  12        9.56       25.29     22.93 o 
  -4   1  12      111.43       66.25     23.52 o 
  -3   1  12      172.45      153.38     25.76 o 
  -2   1  12        3.27       -1.40     28.14 o 
  -1   1  12      435.24      415.84     32.06 o 
   0   1  12     2957.55     3948.64    178.33 o 
   1   1  12     1426.50     1703.90    107.64 o 
   2   1  12     1357.96     1255.80     64.29 o 
   3   1  12     1686.00     1475.84     74.02 o 
   4   1  12      369.50      307.80     34.17 o 
   5   1  12      161.37      203.16     30.86 o 
   6   1  12      312.78      277.20     38.93 o 
   7   1  12      132.83      161.50     38.45 o 
  -5   2  12      449.88      467.61     47.61 o 
  -4   2  12      101.04       96.10     24.08 o 
  -3   2  12      624.40      618.43     43.62 o 
  -2   2  12      199.61      129.57     29.27 o 
  -1   2  12       24.09       36.45     17.08 o 
   0   2  12     4771.88     6238.94    226.69 o 
   1   2  12      342.62      426.94     30.38 o 
   2   2  12      890.59      956.31     62.27 o 
   3   2  12      231.75      251.26     27.70 o 
   4   2  12      549.36      449.73     32.64 o 
   5   2  12       17.61       28.38     24.57 o 
   6   2  12      313.06      444.56     50.98 o 
   7   2  12      157.69      221.53     43.49 o 
  -5   3  12        4.06       -4.02     31.78 o 
  -4   3  12     1064.92      934.33     58.52 o 
  -3   3  12       35.40       36.03     20.01 o 
  -2   3  12      514.41      526.70     38.26 o 
  -1   3  12      269.99      259.46     20.05 o 
   0   3  12      232.58      318.34     21.44 o 
   2   3  12        2.05      -19.76     16.88 o 
   3   3  12     6315.79     6394.90    386.37 o 
   4   3  12       33.21       -8.30     23.28 o 
   5   3  12      877.07     1136.52     86.43 o 
   6   3  12        5.60       -6.74     27.29 o 
   7   3  12      209.09      259.03     48.12 o 
  -5   4  12       22.14       -1.63     30.08 o 
  -4   4  12       15.13       32.40     29.33 o 
  -3   4  12      752.94      638.12     44.99 o 
  -2   4  12       16.70       17.68     17.62 o 
  -1   4  12     2901.48     3117.41    118.44 o 
   0   4  12      308.00      391.27     24.05 o 
   1   4  12      188.83      192.15     17.10 o 
   2   4  12      276.82      376.57     41.11 o 
   3   4  12      150.07      224.94     36.68 o 
   4   4  12     2831.76     2814.72    182.40 o 
   5   4  12       62.11       80.17     32.60 o 
   6   4  12     1312.09     1368.33    106.85 o 
   7   4  12       79.26       75.41     44.24 o 
  -4   5  12      189.56      119.78     39.00 o 
  -3   5  12       37.18       44.51     32.80 o 
  -2   5  12        4.05      -11.71     25.93 o 
  -1   5  12      439.63      491.07     41.64 o 
   0   5  12     1130.38     1331.40     68.03 o 
   1   5  12      866.63      895.65     55.37 o 
   2   5  12     1881.81     1607.01     78.95 o 
   3   5  12      984.60      835.63     70.51 o 
   4   5  12       19.91       63.29     31.38 o 
   5   5  12      178.88      220.65     41.72 o 
   6   5  12       12.76       16.88     34.30 o 
   7   5  12      293.15      249.98     52.47 o 
  -4   6  12      112.82      141.29     40.70 o 
  -3   6  12      282.23      285.92     48.05 o 
  -2   6  12       24.94       13.41     28.38 o 
  -1   6  12       50.00       41.72     28.11 o 
   0   6  12     1381.91     1637.78     81.95 o 
   1   6  12        8.03       38.29     17.08 o 
   2   6  12      546.89      547.97     37.32 o 
   3   6  12      987.38      842.34     48.63 o 
   4   6  12      322.06      288.43     43.90 o 
   5   6  12      412.34      561.21     62.27 o 
   6   6  12      323.48      503.70     64.04 o 
  -3   7  12       30.20       36.82     35.87 o 
  -2   7  12      400.93      425.64     53.97 o 
  -1   7  12      351.15      301.64     46.01 o 
   0   7  12      584.41      564.08     40.17 o 
   1   7  12        0.43       49.34     19.45 o 
   2   7  12      540.06      493.31     36.44 o 
   3   7  12     1476.46     1322.68     69.82 o 
   4   7  12      102.73      104.14     28.11 o 
   5   7  12      558.38      593.20     64.04 o 
  -2   8  12       24.17       -1.70     32.33 o 
  -1   8  12     1126.17     1249.02    101.68 o 
   0   8  12        9.43        3.20     29.81 o 
   1   8  12      184.38      146.96     24.50 o 
   2   8  12       76.83       37.60     21.54 o 
   3   8  12       45.69       81.34     44.88 o 
   4   8  12       64.94       43.60     24.05 o 
  -1  -4  13       61.88      106.24     37.23 o 
   0  -4  13      138.75      250.80     47.23 o 
   1  -4  13       75.57       68.47     37.77 o 
   2  -4  13      856.03      672.83     75.41 o 
   3  -4  13       66.61      -10.82     34.37 o 
   4  -4  13      374.36      301.03     54.72 o 
  -2  -3  13      246.14      230.38     46.35 o 
  -1  -3  13      678.83      776.69     76.43 o 
   0  -3  13      114.82      138.43     40.43 o 
   1  -3  13      401.97      396.38     54.04 o 
   2  -3  13       79.97       -1.91     31.31 o 
   3  -3  13      148.24      149.12     43.90 o 
   4  -3  13       24.48       48.32     37.30 o 
   5  -3  13      234.26      259.51     47.71 o 
  -3  -2  13      136.60      193.02     44.92 o 
  -2  -2  13       63.01       70.03     34.71 o 
  -1  -2  13      182.98      146.05     35.87 o 
   0  -2  13      121.94      143.60     35.39 o 
   1  -2  13      435.53      515.82     59.35 o 
   2  -2  13     2008.20     1813.98    138.50 o 
   3  -2  13       42.33       13.20     31.85 o 
   4  -2  13      767.16      668.68     68.67 o 
   5  -2  13      349.67      280.54     44.92 o 
   6  -2  13      187.49      276.39     47.10 o 
  -4  -1  13      226.69      154.26     38.86 o 
  -3  -1  13       42.39       13.27     32.80 o 
  -2  -1  13     1008.38     1000.33     88.27 o 
  -1  -1  13     1792.91     1857.47    139.73 o 
   0  -1  13      199.91      180.22     37.70 o 
   1  -1  13      689.94      636.90     63.91 o 
   2  -1  13        6.34       26.95     26.68 o 
   3  -1  13      156.05      178.18     38.66 o 
   4  -1  13        7.67       -8.44     26.61 o 
   5  -1  13      528.72      498.94     54.86 o 
   6  -1  13       97.95       87.32     32.33 o 
   7  -1  13      283.89      269.92     45.12 o 
  -4   0  13       31.21       -9.79     20.48 o 
  -3   0  13      128.56      106.30     24.46 o 
  -2   0  13        0.77      -29.54     26.07 o 
  -1   0  13      336.99      437.82     53.63 o 
   0   0  13      148.76      239.50     40.84 o 
   1   0  13     2465.68     2767.82    194.04 o 
   2   0  13     2213.28     2145.24    102.63 o 
   3   0  13      169.40      187.09     21.99 o 
   4   0  13      823.47      738.58     67.31 o 
   5   0  13       20.66       28.38     27.29 o 
   6   0  13      260.14      196.42     35.46 o 
  -4   1  13      608.98      557.74     98.21 o 
  -3   1  13      316.64      280.47     31.99 o 
  -2   1  13      907.65      926.73     56.32 o 
  -1   1  13       31.59       76.02     31.38 o 
   0   1  13        7.85       -8.85     23.55 o 
   1   1  13      418.84      545.66     35.62 o 
   2   1  13       35.58      113.69     34.81 o 
   3   1  13      424.98      356.37     28.62 o 
   4   1  13      995.69      847.51     49.24 o 
   5   1  13      759.35      625.13     53.05 o 
   6   1  13        0.15       73.57     26.20 o 
   7   1  13      333.57      308.65     46.28 o 
  -4   2  13        2.61       27.92     24.07 o 
  -3   2  13      905.60      751.18     50.20 o 
  -2   2  13       51.45       37.25     23.79 o 
  -1   2  13     1225.70     1440.58     76.08 o 
   0   2  13      526.11      661.65     41.18 o 
   1   2  13     1432.45     1690.19     83.30 o 
   2   2  13     1313.55     1503.48     75.65 o 
   3   2  13        1.84        2.57     15.33 o 
   4   2  13     1447.72     1372.82    126.08 o 
   5   2  13       18.15       -6.67     22.26 o 
   6   2  13      368.71      337.50     45.87 o 
   7   2  13        1.73       49.41     33.14 o 
  -4   3  13      127.16       92.59     26.73 o 
  -3   3  13       15.41       -7.47     27.90 o 
  -2   3  13     1514.35     1350.56     74.01 o 
  -1   3  13      953.01      895.82     53.89 o 
   0   3  13     2191.25     2735.44    104.78 o 
   1   3  13       41.61       78.32     17.95 o 
   2   3  13      160.08      252.98     25.04 o 
   3   3  13       11.54       46.96     24.91 o 
   4   3  13      101.55      149.80     32.26 o 
   5   3  13     1074.34     1074.24     85.07 o 
   6   3  13        0.47       32.46     31.31 o 
   7   3  13      594.18      714.42     71.19 o 
  -4   4  13      168.75      106.51     37.84 o 
  -3   4  13        2.43       -3.25     19.82 o 
  -2   4  13       57.87       40.76     20.52 o 
  -1   4  13        2.30       32.75     18.88 o 
   0   4  13       66.95       85.48     17.36 o 
   1   4  13     3195.94     3626.87    225.21 o 
   2   4  13      368.45      424.62     46.28 o 
   3   4  13     1548.15     1643.42    113.59 o 
   4   4  13      687.64      789.69     68.67 o 
   5   4  13      197.76      264.95     42.60 o 
   6   4  13      717.22      811.60     76.29 o 
   7   4  13       54.40      -18.65     36.96 o 
  -4   5  13      279.24      274.82     48.80 o 
  -3   5  13      510.66      497.38     59.69 o 
  -2   5  13      724.60      727.76     70.30 o 
  -1   5  13       44.12       73.28     17.46 o 
   0   5  13        4.65       -0.75     16.77 o 
   1   5  13      407.45      389.13     62.24 o 
   2   5  13       62.20       26.61     27.56 o 
   3   5  13      449.81      468.65     52.27 o 
   4   5  13      830.16      918.86     78.61 o 
   5   5  13      492.49      502.75     57.65 o 
   6   5  13      174.97      286.94     51.18 o 
  -3   6  13      378.94      377.73     53.09 o 
  -2   6  13       52.82       45.06     31.51 o 
  -1   6  13      507.48      512.21     56.76 o 
   0   6  13      864.71      953.99     55.92 o 
   1   6  13      573.16      528.61     80.72 o 
   2   6  13       63.78       71.67     20.65 o 
   3   6  13       49.02       42.13     31.17 o 
   4   6  13      683.00      642.41     65.00 o 
   5   6  13      111.16       72.01     39.07 o 
   6   6  13      178.57      229.09     50.50 o 
  -2   7  13      399.74      413.25     56.35 o 
  -1   7  13       23.17      -16.81     26.95 o 
   0   7  13     1051.87     1370.95     78.68 o 
   1   7  13       43.07       89.08     22.71 o 
   2   7  13      346.32      313.58     31.06 o 
   3   7  13      340.20      319.08     31.51 o 
   4   7  13      494.56      419.18     52.81 o 
   5   7  13       88.12      117.61     42.06 o 
  -1   8  13       47.11       26.95     31.38 o 
   0   8  13      120.70      111.48     38.59 o 
   1   8  13     1342.79     1393.44     75.71 o 
   2   8  13       10.46       29.92     22.50 o 
   3   8  13      798.06      718.70     49.88 o 
   1  -4  14        6.90       43.83     39.34 o 
   2  -4  14      118.81      107.26     44.31 o 
  -1  -3  14        3.05       32.74     31.65 o 
   0  -3  14      575.97      636.49     69.42 o 
   1  -3  14      238.91      229.22     44.99 o 
   2  -3  14       63.69      106.44     40.84 o 
   3  -3  14      548.90      553.80     71.12 o 
   4  -3  14       18.07      -13.14     33.89 o 
  -2  -2  14       93.48       47.30     34.30 o 
  -1  -2  14      386.49      448.58     56.22 o 
   0  -2  14      379.29      457.83     58.46 o 
   1  -2  14       10.85       -9.80     27.43 o 
   2  -2  14       89.80      149.87     42.26 o 
   3  -2  14      225.74      213.57     47.57 o 
   4  -2  14      454.41      425.03     58.26 o 
   5  -2  14       21.20       51.52     35.53 o 
  -3  -1  14       49.30       74.32     39.88 o 
  -2  -1  14       65.81       71.53     35.25 o 
  -1  -1  14      157.81      229.36     45.60 o 
   0  -1  14     1110.83     1551.88    120.74 o 
   1  -1  14      482.56      719.45     71.73 o 
   2  -1  14      787.31      780.91     76.43 o 
   3  -1  14     1297.63      956.50     85.41 o 
   4  -1  14       30.77       40.70     32.53 o 
   5  -1  14      315.26      307.97     48.66 o 
   6  -1  14        0.10       17.29     32.53 o 
  -3   0  14      802.77      884.22     88.34 o 
  -2   0  14       50.61        8.92     33.49 o 
  -1   0  14      989.18     1098.54     95.76 o 
   0   0  14        3.24       -7.21     25.52 o 
   1   0  14       28.41       65.95     29.88 o 
   2   0  14        2.23       -0.13     15.54 o 
   3   0  14      670.32      621.50     40.73 o 
   4   0  14      361.34      258.29     29.88 o 
   5   0  14      248.38      290.87     29.40 o 
   6   0  14      468.94      445.48     36.74 o 
  -4   1  14      103.86       30.59     25.64 o 
  -3   1  14       37.45       16.67     38.39 o 
  -2   1  14      385.24      378.00     54.52 o 
  -1   1  14      443.90      394.06     52.13 o 
   0   1  14     2348.85     3424.53    237.25 o 
   1   1  14      300.40      310.35     43.15 o 
   2   1  14      785.76      831.49     49.08 o 
   3   1  14      240.19      301.57     35.39 o 
   4   1  14       61.79       67.34     19.26 o 
   5   1  14      193.64      206.64     25.42 o 
   6   1  14      111.38      126.45     32.26 o 
   7   1  14      270.10      241.00     43.01 o 
  -4   2  14      349.36      285.54     35.13 o 
  -3   2  14      223.63      204.86     30.15 o 
  -2   2  14        4.54       41.38     32.33 o 
  -1   2  14     1113.19     1165.58     98.35 o 
   0   2  14      304.09      397.33     50.50 o 
   1   2  14      549.10     1019.38    113.52 o 
   2   2  14      153.09      192.25     24.28 o 
   3   2  14     1174.84     1232.46     65.63 o 
   4   2  14       22.71       46.89     25.25 o 
   5   2  14      232.90      341.25     44.03 o 
   6   2  14      347.60      367.11     47.78 o 
   7   2  14        7.89       22.32     32.06 o 
  -4   3  14      162.78      156.35     30.85 o 
  -3   3  14      526.99      485.78     41.23 o 
  -2   3  14        4.19       16.62     21.70 o 
  -1   3  14      821.26      912.26     80.31 o 
   0   3  14      556.71      724.35     68.33 o 
   2   3  14     2340.40     2523.23    119.26 o 
   3   3  14      876.34      881.02     70.51 o 
   4   3  14      574.56      601.51     57.65 o 
   5   3  14       68.56       77.25     29.54 o 
   6   3  14       38.09       53.63     33.42 o 
   7   3  14      242.53      253.79     50.09 o 
  -3   4  14      431.28      471.09     41.07 o 
  -2   4  14      337.21      358.71     34.96 o 
   0   4  14      106.87      111.25     21.83 o 
   1   4  14      368.98      334.31     41.45 o 
   2   4  14      279.19      269.92     38.45 o 
   3   4  14      289.32      266.52     39.47 o 
   4   4  14        7.21       -3.27     27.43 o 
   5   4  14      813.05      966.85     83.24 o 
   6   4  14      187.30      196.96     44.24 o 
  -3   5  14       11.41       59.48     36.89 o 
  -2   5  14       71.35       61.21     43.69 o 
  -1   5  14      451.79      446.26    112.77 o 
   0   5  14     1795.21     2046.48    100.06 o 
   1   5  14      868.20      876.67     72.96 o 
   2   5  14      881.75      883.54     73.91 o 
   3   5  14       43.44       27.56     29.06 o 
   4   5  14        3.95      -37.98     25.32 o 
   5   5  14      167.64      157.15     41.65 o 
   6   5  14       47.21       63.36     41.58 o 
  -2   6  14       25.96      -41.11     32.40 o 
  -1   6  14      316.09      300.34     47.51 o 
   0   6  14      193.04      287.32     32.12 o 
   1   6  14      364.50      377.28     34.03 o 
   2   6  14      255.80      257.88     42.13 o 
   3   6  14      546.54      520.86     55.94 o 
   4   6  14      141.27      141.02     40.84 o 
   5   6  14      250.35      378.14     55.94 o 
  -1   7  14      660.16      678.28     70.99 o 
   0   7  14       72.00       92.96     25.76 o 
   1   7  14       19.41       30.43     22.53 o 
   2   7  14      855.80      777.36     50.48 o 
   3   7  14       96.25       74.66     34.98 o 
   4   7  14      503.76      533.92     61.80 o 
   1   8  14       28.29       31.55     23.48 o 
   2   8  14      293.01      339.67     42.16 o 
   1  -3  15       10.29       30.56     34.85 o 
   2  -3  15      136.98      189.82     51.38 o 
   3  -3  15       13.74       20.96     43.29 o 
  -1  -2  15      150.01       67.17     37.02 o 
   0  -2  15      143.53      193.22     46.01 o 
   1  -2  15      845.88      997.47     90.59 o 
   2  -2  15      354.55      371.87     56.49 o 
   3  -2  15      156.14      137.41     45.67 o 
   4  -2  15      171.44      125.30     43.22 o 
  -2  -1  15      512.66      534.54     67.24 o 
  -1  -1  15        0.86        5.51     33.21 o 
   0  -1  15       69.78       48.05     34.10 o 
   1  -1  15       85.05      127.20     36.89 o 
   2  -1  15      240.72      243.24     45.12 o 
   3  -1  15        9.37        3.30     30.80 o 
   4  -1  15      660.89      546.72     64.38 o 
   5  -1  15      298.13      168.04     43.83 o 
  -2   0  15      132.56      173.62     43.90 o 
  -1   0  15      336.86      446.54     59.82 o 
   0   0  15      481.17      598.44     64.59 o 
   1   0  15     2374.64     2693.71    192.40 o 
   2   0  15       19.05        8.71     27.56 o 
   3   0  15      575.63      581.06     62.75 o 
   4   0  15        5.20       38.00     18.88 o 
   5   0  15      164.60      147.97     25.13 o 
   6   0  15       83.12      102.28     25.22 o 
  -3   1  15      314.24      261.14     53.56 o 
  -2   1  15      211.83      204.18     46.35 o 
  -1   1  15      189.53      126.86     40.97 o 
   0   1  15       65.99       98.75     35.59 o 
   1   1  15        0.17        0.07     25.05 o 
   2   1  15      461.10      582.86     66.29 o 
   3   1  15      475.58      529.55     38.46 o 
   4   1  15      955.97      971.09     56.95 o 
   5   1  15        0.92       -0.88     24.43 o 
   6   1  15      177.80      206.49     39.47 o 
  -3   2  15       13.16        4.15     38.66 o 
  -2   2  15      739.99      744.50     77.11 o 
  -1   2  15       48.44       26.95     31.44 o 
   0   2  15     1146.08     1305.10    104.88 o 
   1   2  15     1215.72     1344.03    107.33 o 
   2   2  15      144.79      193.77     24.88 o 
   3   2  15      614.17      724.70     52.20 o 
   4   2  15       32.89       -9.66     26.95 o 
   5   2  15      303.28      330.49     45.12 o 
   6   2  15       18.33        4.02     29.13 o 
  -3   3  15      233.43      273.09     34.89 o 
  -2   3  15      872.24      735.85     77.86 o 
  -1   3  15      222.13      221.74     45.06 o 
   0   3  15      142.98      176.89     41.72 o 
   1   3  15      957.91     1218.84    143.30 o 
   2   3  15        4.78       -0.28     17.51 o 
   3   3  15      412.22      384.19     46.48 o 
   4   3  15      921.28      905.87     76.16 o 
   5   3  15       84.31       76.97     34.78 o 
   6   3  15      394.32      464.71     54.45 o 
  -3   4  15      139.56       90.74     27.37 o 
  -2   4  15       41.80       13.00     32.63 o 
  -1   4  15       94.25       92.15     36.28 o 
   0   4  15      726.22      860.95     77.93 o 
   1   4  15     1638.05     1807.38    123.60 o 
   2   4  15       51.93       34.10     29.47 o 
   3   4  15      100.68      111.14     32.87 o 
   4   4  15       71.85       86.37     33.69 o 
   5   4  15       14.89       -0.88     29.40 o 
   6   4  15       45.89       48.46     34.98 o 
  -2   5  15       43.66       21.91     38.76 o 
  -1   5  15        3.01       20.62     33.14 o 
   0   5  15       59.46       83.85     31.99 o 
   1   5  15        5.49       25.32     25.79 o 
   2   5  15      170.24      238.34     41.52 o 
   3   5  15      615.95      635.54     63.91 o 
   4   5  15     1157.47     1182.59     94.67 o 
   5   5  15       49.38       42.81     35.05 o 
  -1   6  15       81.91       72.55     39.95 o 
   0   6  15     1179.28     1549.99    103.35 o 
   1   6  15      109.08       81.67     31.65 o 
   2   6  15       77.63       45.19     31.24 o 
   3   6  15      249.47      182.94     42.47 o 
   4   6  15       19.96      -47.98     31.99 o 
   0   7  15        7.38      -29.84     19.89 o 
   1   7  15      921.88      813.92     77.18 o 
   2   7  15       80.45       88.41     36.41 o 
   3   7  15      474.60      414.41     53.70 o 
   1  -2  16        0.51       13.27     36.34 o 
   2  -2  16      323.41      327.36     56.97 o 
   0  -1  16      450.57      713.46     74.52 o 
   1  -1  16       35.60       39.47     34.85 o 
   2  -1  16      477.78      354.86     53.63 o 
   3  -1  16        3.76       26.47     34.64 o 
   4  -1  16      130.91       89.33     25.08 o 
  -1   0  16        1.00      -23.34     35.66 o 
   0   0  16       36.43      -28.99     33.76 o 
   1   0  16       40.94       55.40     32.40 o 
   2   0  16      407.05      435.71     55.81 o 
   3   0  16      755.67      708.21     58.91 o 
   4   0  16       96.78      163.47     57.41 o 
   5   0  16      670.84      592.85    123.80 o 
  -2   1  16        8.38       -0.88     36.07 o 
  -1   1  16     1285.45     1548.55    126.52 o 
   0   1  16      309.04      403.79     55.40 o 
   1   1  16       79.63       86.91     34.17 o 
   2   1  16      402.48      424.96     53.49 o 
   3   1  16       75.21       92.28     49.68 o 
   4   1  16      116.56      156.85     27.39 o 
   5   1  16       48.21       45.19     31.10 o 
  -2   2  16       20.47      -31.51     36.34 o 
  -1   2  16      182.68      336.89     55.94 o 
   0   2  16      108.25      226.16     46.28 o 
   1   2  16        3.24        3.95     32.74 o 
   2   2  16     1274.47     1462.56     76.76 o 
   3   2  16      415.80      370.51     33.52 o 
   4   2  16      319.87      342.81     43.83 o 
   5   2  16      483.11      481.31     52.61 o 
  -2   3  16      381.47      322.40     57.24 o 
  -1   3  16      439.53      407.81     58.46 o 
   0   3  16      378.26      573.87     65.68 o 
   1   3  16      202.54      250.19     44.58 o 
   2   3  16     1158.80     1162.38     86.43 o 
   3   3  16      131.91       98.89     32.87 o 
   4   3  16       46.21       45.94     31.44 o 
   5   3  16      201.63      207.10     43.15 o 
  -2   4  16      379.39      363.50     59.14 o 
  -1   4  16      224.60      173.89     43.97 o 
   0   4  16        7.58      -14.84     30.29 o 
   1   4  16      447.58      525.14     53.90 o 
   2   4  16      280.48      362.48     47.30 o 
   3   4  16      258.12      217.52     40.90 o 
   4   4  16      244.63      266.52     44.51 o 
   5   4  16      296.60      355.34     49.21 o 
   1   5  16      682.27      579.79     58.80 o 
   2   5  16        6.37      -42.06     28.04 o 
   3   5  16       21.57        4.97     33.62 o 
   4   5  16        2.47       22.53     36.41 o 
   0   6  16      260.71      290.95     47.71 o 
   1   6  16       80.74       91.13     37.57 o 
   2   6  16     1456.85     1557.05    115.50 o 
   3   6  16        0.31      -17.97     31.03 o 
   0   0  17      663.03      879.94     86.30 o 
   1   0  17      186.33      220.24     48.19 o 
   2   0  17       41.89       21.44     34.98 o 
   3   0  17        3.56       29.27     34.78 o 
   0   1  17       16.65       20.83     37.70 o 
   1   1  17      549.06      704.82     72.07 o 
   2   1  17       31.60      -14.09     33.01 o 
   3   1  17      647.43      635.55     44.37 o 
   4   1  17      314.55      284.96     31.73 o 
  -1   2  17      125.17      166.13     48.12 o 
   0   2  17      333.10      391.27     57.24 o 
   1   2  17      253.39      308.10     49.48 o 
   2   2  17        3.30       22.60     33.42 o 
   3   2  17       27.77       22.05     29.67 o 
   4   2  17      201.16      205.47     38.11 o 
  -1   3  17      232.97      308.38     56.83 o 
   0   3  17      948.51     1255.89    108.76 o 
   1   3  17      419.74      497.04     60.78 o 
   2   3  17      160.17      125.36     35.46 o 
   3   3  17      583.30      648.26     62.48 o 
   4   3  17      360.74      345.74     46.82 o 
   2   4  17       89.91      132.78     37.30 o 
   3   4  17      191.22      251.55     44.78 o 
   4   4  17       90.81       48.46     35.19 o 
   2   5  17       76.73       61.05     36.00 o 
   3   5  17     1385.67     1430.12    108.69 o 
   2   2  18      714.33      846.04     82.22 o 
                                                 
